# Supplementary material for: Adaptive sequence evolution is driven by biotic stress in a pair of orchid species (Dactylorhiza) with distinct ecological optima
Source: Mol Ecol. 2017 Apr 27;26(14):3649–62. doi: 10.1111/mec.14123 (PMC5518283; doi:10.1111/mec.14123)
Supplement: Supplementary file 2 [file MEC-26-3649-s002.xlsx]

## Sheet: Legend
Supporting Material 1. Results of tests of selection.
	Worksheet PosSel. Results of tests of signals of positive selection from KaKs_Calculator and PAML/CODEML.
	Worksheet PosFbr. Fisher’s exact tests of enrichment for the transcripts targeted by positive selection on the D. fuchsii branch.
	Worksheet PosIbr. Results of Fisher’s exact tests of enrichment for the transcripts targeted by positive selection on the D. incarnata branch.
	Worksheet PurFI. Results of Fisher's exact test of enrichment for the transcripts identified to be targeted by purifying selection in the D. fuchsii-D. incarnata pairwise test of KaKs_Caculator.

## Sheet: PosSel
#Results of tests of positive selection from KaKs_Calculator and PAML/CODEML.
#Contig identifier corresponds to the identifier used in the Orchis italicareference (De Paolo et al., 2014).
	Ka/Ks_Calculator			Codeml		Codeml		Codeml branch specific		Codeml branch specific
				Pairwise test		Site specific test		D. fuchsii branch		D. incarnata branch
Sequence	Ka/Ks	p	FDR	dN/dS	p	dN/dS	p	dN/dS	p	dN/dS	p	Annotation
comp6_c0_seq1:1265-2201(-)	5.52248	0.000544	0.00129239	9.0124	<0.005	18.18	<0.005	359.9	<0.005	3.95	<0.05	heat shock cognate 70 kDa 2
comp1551_c0_seq1:653-1553(+)	6.84804	0.001195	0.00258178	7.17	<0.005	6.58	<0.005	11.72	<0.005	NA	NS	E3 ubiquitin-ligase RING1
comp27774_c0_seq1:1020-1359(+)	11.8316	0.00153794	0.00321138	10.78	<0.005	12.29	<0.005	9.59	<0.005	NA	NS	molybdate transporter 2
comp29441_c0_seq1:2-830(-)	10.5759	0.001945	0.00394674	11.11	<0.005	3.19	<0.005	36.06	<0.05	NA	NS	flavonoid 3-hydroxylase
comp433_c0_seq1:465-666(-)	10.0595	0.007106	0.0126824	6.51	<0.05	37.06	<0.005	191.61	<0.005	NA	NS	aquaporin PIP1-2
comp19123_c0_seq1:522-1191(-)	5.44102	0.007707	0.0136288	5.78	<0.005	8.47	<0.005	NA	NS	5.97	<0.005	sugar carrier C
comp157_c0_seq1:74-1343(-)	5.32231	0.0097	0.0168205	6.45	<0.005	5.62	<0.005	5.84	<0.05	9.6	<0.005	S-adenosylmethionine synthetase
comp18344_c0_seq1:112-478(-)	5.90511	0.014536	0.0240878	5.86	<0.05	NA	NS	NA	NS	58.94	<0.01	fatty acid desaturase 4
comp10010_c0_seq1:724-1807(-)	3.32634	0.01583	0.0259374	4.22	<0.005	3.31	<0.005	4.59	<0.05	4.83	<0.05	acyl-ctivating enzyme 5, peroxisomal
comp10467_c0_seq1:1031-1403(-)	4508.82	0.016485	0.0268216	99	<0.01	7.19	<0.05	999	<0.01	NA	NS	HAI1 phosphatase 2C 78
comp5789_c0_seq1:1-496(+)	6.13997	0.017499	0.0282876	6.19	<0.05	11.2	<0.005	NA	NS	NA	NS	postsynaptic Crypt
comp2673_c0_seq1:771-1680(-)	7.38855	0.01766	0.0284927	8.16	<0.01	3.64	<0.01	NA	NS	999	<0.05	primary amine oxidase
comp71_c0_seq1:536-1070(-)	4.58162	0.021511	0.0338764	5.53	<0.01	9.17	<0.005	NA	NS	5.04	<0.05	phenylalanine ammonia-lyase
comp326_c0_seq1:76-427(-)	7.35915	0.02244	0.0351186	7.34	<0.05	3.87	<0.05	999	<0.05	NA	NS	defensin J1-2
comp28306_c0_seq1:0-624(-)	2.49953	0.0239829	0.0372538	NA	NS	NA	NS	NA	NS	69.81	<0.05	inorganic phosphate transporter 1-8
comp16024_c0_seq1:239-785(-)	5.70229	0.025356	0.039182	6.42	<0.05	7.08	<0.005	NA	NS	238.62	<0.01	polyphenol oxidase
comp14810_c0_seq1:174-537(-)	4.29467	0.0312327	0.0472494	4.29	<0.05	4.79	<0.05	NA	NS	999	<0.01	laccase family
comp12334_c0_seq1:991-1348(-)	39373.2	0.032378	0.0487227	99	<0.05	NA	NS	NA	NS	999	<0.01	nucleolar MIF4G domain-containing 1
comp1875_c0_seq1:519-1188(-)	6.86934	0.035825	0.0532695	6.19	<0.05	7.68	<0.005	NA	NS	NA	NS	serine threonine-kinase WNK11
comp869_c0_seq1:974-1721(-)	3.44918	0.041558	0.0608901	3.41	<0.05	NA	NS	NA	NS	NA	NS	pyruvate decarboxylase 1
comp774_c0_seq1:398-917(-)	4.12476	0.042189	0.0617063	4.82	<0.05	2.98	<0.05	NA	NS	NA	NS	YLS9
comp7693_c0_seq1:1091-1406(-)	5.57046	0.0428886	0.0626199	6.92	<0.05	10.55	<0.01	46.62	<0.005	NA	NS	OBERON
comp16446_c0_seq1:1552-1810(+)	7.32942	0.043239	0.0629114	5.48	<0.05	8.27	<0.05	5.63	<0.05	NA	NS	GTPase-activating gyp7
comp4690_c0_seq1:1000-2002(+)	3.98828	0.0470307	0.0678369	4.19	<0.05	8.16	<0.005	NA	NS	135.12	<0.05	transmembrane 9 superfamily member 4
comp18150_c0_seq1:1843-2212(-)	3.48639	0.047573	0.0684614	3.2499	<0.05	3.93	<0.05	NA	NS	7.46	<0.05	mediator of RNA polymerase II transcription subunit 33A
comp892_c0_seq1:480-1590(-)	3.30457	0.048621	0.0695697	3.584	<0.05	NA	NS	999	<0.005	NA	NS	phosphatidylinositol 4-kinase gamma 6
comp15770_c0_seq1:144-369(-)	6.06835	0.0528817	0.0749806	NA	NS	NA	NS	999	<0.05	NA	NS	UDP-glycosyltransferase 73C6
comp103296_c0_seq1:0-390(-)	6.10556	0.058496	0.081829	6.7	<0.05	14.05	<0.005	999	<0.01	NA	NS	RADIALIS-like 3
comp16057_c0_seq1:456-693(+)	5.75833	0.061598	0.0856421	5.43	<0.05	4.81	<0.05	NA	NS	NA	NS	sulfate transporter 3.1
comp50619_c0_seq1:144-387(-)	5.54099	0.062685	0.0869121	5.72	<0.05	NA	NS	999	<0.005	NA	NS	tetraketide alpha-pyrone reductase 2
comp259_c0_seq1:653-1013(-)	5.25844	0.064513	0.0892489	NA	NS	6.49	<0.05	NA	NS	NA	NS	BAHD acyltransferase DCR
comp5461_c0_seq1:93-459(+)	8901.33	0.0651419	0.0899698	NA	NS	NA	NS	NA	NS	999	<0.005	WD repeat-containing
comp3661_c0_seq1:1771-2245(-)	5.59544	0.0685	0.0941922	6.66	<0.05	10.67	<0.01	6.1	<0.05	NA	NS	potassium transporter 9
comp276_c0_seq1:647-1169(-)	5.97647	0.069806	0.0959354	6.5	<0.05	5.74	<0.005	999	<0.05	NA	NS	3-ketoacyl-synthase 10-like
comp3448_c0_seq1:1144-1417(-)	206.321	0.073044	0.099892	NA	NS	NA	NS	999	<0.005	NA	NS	NPL4 1
comp89786_c0_seq1:156-366(+)	270.284	0.015296	0.0251155	NA	NS	NA	NS	NA	NS	NA	NS	homeobox BEL1
comp421_c0_seq1:279-810(+)	3.62053	0.030865	0.0467833	NA	NS	NA	NS	NA	NS	NA	NS	not annotated
comp498_c0_seq1:291-795(+)	3.26144	0.032777	0.0492639	NA	NS	NA	NS	NA	NS	NA	NS	not annotated
comp12481_c0_seq1:331-646(-)	3.66695	0.050021	0.0712878	NA	NS	NA	NS	NA	NS	NA	NS	sarcosin oxidase
comp2554_c0_seq1:1175-1772(-)	6.89135	0.05413	0.0765339	NA	NS	NA	NS	NA	NS	NA	NS	auxin transporter 2
comp26484_c0_seq1:161-566(-)	3.3154	0.060192	0.083967	NA	NS	NA	NS	NA	NS	NA	NS	Senescence associated gene 20

## Sheet: PosFbr
#Results of Fisher's Exact Test of enrichment for the transcripts targeted by positive selection on D. fuchsii branch.
#Contig identifier corresponds to the identifier used in the Orchis italicareference (De Paolo et al., 2014).
GO-ID	P-Value	Term	Category	#Test	#Ref	#notAnnotTest	#notAnnotRef	TestSeqs
GO:0006555	0.00411987	methionine metabolic process	P	2	11	15	2186	comp3661_c0_seq1, comp157_c0_seq1
GO:0031640	0.00767841	killing of cells of other organism	P	1	0	16	2197	comp326_c0_seq1
GO:0001906	0.00767841	cell killing	P	1	0	16	2197	comp326_c0_seq1
GO:0006556	0.00767841	S-adenosylmethionine biosynthetic process	P	1	0	16	2197	comp157_c0_seq1
GO:0004478	0.00767841	methionine adenosyltransferase activity	F	1	0	16	2197	comp157_c0_seq1
GO:0044364	0.00767841	disruption of cells of other organism	P	1	0	16	2197	comp326_c0_seq1
GO:0046500	0.0153013	S-adenosylmethionine metabolic process	P	1	1	16	2196	comp157_c0_seq1
GO:0045552	0.0153013	dihydrokaempferol 4-reductase activity	F	1	1	16	2196	comp50619_c0_seq1
GO:0052545	0.0228691	callose localization	P	1	2	16	2195	comp10467_c0_seq1
GO:0052542	0.0228691	defense response by callose deposition	P	1	2	16	2195	comp10467_c0_seq1
GO:0034620	0.0228691	cellular response to unfolded protein	P	1	2	16	2195	comp10467_c0_seq1
GO:0035967	0.0228691	cellular response to topologically incorrect protein	P	1	2	16	2195	comp10467_c0_seq1
GO:0015689	0.0228691	molybdate ion transport	P	1	2	16	2195	comp27774_c0_seq1
GO:0030968	0.0228691	endoplasmic reticulum unfolded protein response	P	1	2	16	2195	comp10467_c0_seq1
GO:0015098	0.0228691	molybdate ion transmembrane transporter activity	F	1	2	16	2195	comp27774_c0_seq1
GO:0033037	0.0228691	polysaccharide localization	P	1	2	16	2195	comp10467_c0_seq1
GO:0006986	0.0228691	response to unfolded protein	P	1	2	16	2195	comp10467_c0_seq1
GO:0035821	0.0303821	modification of morphology or physiology of other organism	P	1	3	16	2194	comp326_c0_seq1							_x0002_
GO:0009066	0.0364809	aspartate family amino acid metabolic process	P	2	38	15	2159	comp3661_c0_seq1, comp157_c0_seq1
GO:0042335	0.0378407	cuticle development	P	1	4	16	2193	comp276_c0_seq1
GO:0032182	0.0378407	ubiquitin-like protein binding	F	1	4	16	2193	comp3448_c0_seq1
GO:0043130	0.0378407	ubiquitin binding	F	1	4	16	2193	comp3448_c0_seq1
GO:0006813	0.0378407	potassium ion transport	P	1	4	16	2193	comp3661_c0_seq1
GO:0071804	0.0378407	cellular potassium ion transport	P	1	4	16	2193	comp3661_c0_seq1
GO:0071805	0.0378407	potassium ion transmembrane transport	P	1	4	16	2193	comp3661_c0_seq1
GO:0015079	0.0378407	potassium ion transmembrane transporter activity	F	1	4	16	2193	comp3661_c0_seq1
GO:0000038	0.0452452	very long-chain fatty acid metabolic process	P	1	5	16	2192	comp276_c0_seq1

## Sheet: PosIbr
#Results of Fisher's Exact Test of enrichment for the transcripts targeted by positive selection on D. incarnata branch.
#Contig identifier corresponds to the identifier used in the Orchis italicareference (De Paolo et al., 2014).
GO-ID	P-Value	Term	Category	#Test	#Ref	#notAnnotTest	#notAnnotRef	TestSeqs
GO:0009699	0.00412	phenylpropanoid biosynthetic process	P	2	15	11	2186	comp14810_c0_seq1, comp71_c0_seq1
GO:0009698	0.00462	phenylpropanoid metabolic process	P	2	16	11	2185	comp14810_c0_seq1, comp71_c0_seq1
GO:0052637	0.00587	delta 3-trans-hexadecenoic acid phosphatidylglycerol desaturase activity	F	1	0	12	2201	comp18344_c0_seq1
GO:0004097	0.00587	catechol oxidase activity	F	1	0	12	2201	comp16024_c0_seq1
GO:0008131	0.00587	primary amine oxidase activity	F	1	0	12	2201	comp2673_c0_seq1
GO:0006556	0.00587	S-adenosylmethionine biosynthetic process	P	1	0	12	2201	comp157_c0_seq1
GO:0004478	0.00587	methionine adenosyltransferase activity	F	1	0	12	2201	comp157_c0_seq1
GO:0006570	0.00688	tyrosine metabolic process	P	2	20	11	2181	comp16024_c0_seq1, comp71_c0_seq1
GO:0005887	0.00688	integral component of plasma membrane	C	2	20	11	2181	comp28306_c0_seq1, comp19123_c0_seq1
GO:0005507	0.00688	copper ion binding	F	2	20	11	2181	comp14810_c0_seq1, comp2673_c0_seq1
GO:0016023	0.00746	cytoplasmic, membrane-bounded vesicle	C	3	69	10	2132	comp4690_c0_seq1, comp2673_c0_seq1, comp12334_c0_seq1
GO:0031410	0.00746	cytoplasmic vesicle	C	3	69	10	2132	comp4690_c0_seq1, comp2673_c0_seq1, comp12334_c0_seq1
GO:0031988	0.00746	membrane-bounded vesicle	C	3	69	10	2132	comp4690_c0_seq1, comp2673_c0_seq1, comp12334_c0_seq1
GO:0031982	0.00746	vesicle	C	3	69	10	2132	comp4690_c0_seq1, comp2673_c0_seq1, comp12334_c0_seq1
GO:0015291	0.00751	secondary active transmembrane transporter activity	F	2	21	11	2180	comp28306_c0_seq1, comp19123_c0_seq1
GO:0031226	0.00817	intrinsic component of plasma membrane	C	2	22	11	2179	comp28306_c0_seq1, comp19123_c0_seq1
GO:0044459	0.011	plasma membrane part	C	2	26	11	2175	comp28306_c0_seq1, comp19123_c0_seq1
GO:0016641	0.0117	oxidoreductase activity, acting on the CH-NH2 group of donors, oxygen as acceptor	F	1	1	12	2200	comp2673_c0_seq1
GO:0016682	0.0117	oxidoreductase activity, acting on diphenols and related substances as donors, oxygen as acceptor	F	1	1	12	2200	comp16024_c0_seq1
GO:0046500	0.0117	S-adenosylmethionine metabolic process	P	1	1	12	2200	comp157_c0_seq1
GO:0006284	0.0117	base-excision repair	P	1	1	12	2200	comp4690_c0_seq1
GO:0005315	0.0175	inorganic phosphate transmembrane transporter activity	F	1	2	12	2199	comp28306_c0_seq1
GO:0005355	0.0175	glucose transmembrane transporter activity	F	1	2	12	2199	comp19123_c0_seq1
GO:0009749	0.0175	response to glucose	P	1	2	12	2199	comp5461_c0_seq1
GO:0016722	0.0175	oxidoreductase activity, oxidizing metal ions	F	1	2	12	2199	comp14810_c0_seq1
GO:0080167	0.0175	response to karrikin	P	1	2	12	2199	comp18344_c0_seq1
GO:0015149	0.0175	hexose transmembrane transporter activity	F	1	2	12	2199	comp19123_c0_seq1
GO:0015145	0.0175	monosaccharide transmembrane transporter activity	F	1	2	12	2199	comp19123_c0_seq1
GO:0034219	0.0175	carbohydrate transmembrane transport	P	1	2	12	2199	comp19123_c0_seq1
GO:1904659	0.0175	glucose transmembrane transport	P	1	2	12	2199	comp19123_c0_seq1
GO:0046323	0.0175	glucose import	P	1	2	12	2199	comp19123_c0_seq1
GO:0006817	0.0175	phosphate ion transport	P	1	2	12	2199	comp28306_c0_seq1
GO:0008645	0.0175	hexose transport	P	1	2	12	2199	comp19123_c0_seq1
GO:0015749	0.0175	monosaccharide transport	P	1	2	12	2199	comp19123_c0_seq1
GO:0015758	0.0175	glucose transport	P	1	2	12	2199	comp19123_c0_seq1
GO:0035428	0.0175	hexose transmembrane transport	P	1	2	12	2199	comp19123_c0_seq1
GO:0005351	0.0233	sugar:proton symporter activity	F	1	3	12	2198	comp19123_c0_seq1
GO:0005402	0.0233	cation:sugar symporter activity	F	1	3	12	2198	comp19123_c0_seq1
GO:0015295	0.0233	solute:proton symporter activity	F	1	3	12	2198	comp19123_c0_seq1
GO:0044550	0.0262	secondary metabolite biosynthetic process	P	2	42	11	2159	comp14810_c0_seq1, comp71_c0_seq1
GO:0016679	0.029	oxidoreductase activity, acting on diphenols and related substances as donors	F	1	4	12	2197	comp16024_c0_seq1
GO:1901677	0.029	phosphate transmembrane transporter activity	F	1	4	12	2197	comp28306_c0_seq1
GO:0009800	0.0348	cinnamic acid biosynthetic process	P	1	5	12	2196	comp71_c0_seq1
GO:0009803	0.0348	cinnamic acid metabolic process	P	1	5	12	2196	comp71_c0_seq1
GO:0016638	0.0348	oxidoreductase activity, acting on the CH-NH2 group of donors	F	1	5	12	2196	comp2673_c0_seq1
GO:0051119	0.0348	sugar transmembrane transporter activity	F	1	5	12	2196	comp19123_c0_seq1
GO:0015294	0.0348	solute:cation symporter activity	F	1	5	12	2196	comp19123_c0_seq1
GO:0015293	0.0348	symporter activity	F	1	5	12	2196	comp19123_c0_seq1
GO:0045548	0.0348	phenylalanine ammonia-lyase activity	F	1	5	12	2196	comp71_c0_seq1
GO:0009072	0.0371	aromatic amino acid family metabolic process	P	2	51	11	2150	comp16024_c0_seq1, comp71_c0_seq1
GO:1902222	0.0404	erythrose 4-phosphate/phosphoenolpyruvate family amino acid catabolic process	P	1	6	12	2195	comp71_c0_seq1
GO:0006559	0.0404	L-phenylalanine catabolic process	P	1	6	12	2195	comp71_c0_seq1
GO:0016841	0.0461	ammonia-lyase activity	F	1	7	12	2194	comp71_c0_seq1
GO:0009820	0.0461	alkaloid metabolic process	P	1	7	12	2194	comp71_c0_seq1
GO:0009821	0.0461	alkaloid biosynthetic process	P	1	7	12	2194	comp71_c0_seq1
GO:0022804	0.0494	active transmembrane transporter activity	F	2	60	11	2141	comp28306_c0_seq1, comp19123_c0_seq1

## Sheet: PurFI
#Results of Fisher's Exact Test of enrichment for the transcripts identified to be targeted by purifying selection in the D. fuchsii-D. incarnata pairwise test of KaKs_Caculator.
#Contig identifier corresponds to the identifier used in the Orchis italicareference (De Paolo et al., 2014).
GO-ID	P-Value	Term	Category	#Test	#Ref	#notAnnotTest	#notAnnotRef	Over/Under	TestSeqs
GO:0009526	2.38e-07	plastid envelope	C	124	18	1413	659	OVER	comp3035_c0_seq1, comp1180_c0_seq1, comp2149_c0_seq1, comp2042_c0_seq1, comp13858_c0_seq1, comp1105_c0_seq1, comp5973_c0_seq1, comp299_c0_seq1, comp1435_c0_seq1, comp1454_c0_seq1, comp9026_c0_seq1, comp8350_c0_seq1, comp4184_c0_seq1, comp21461_c0_seq1, comp104_c0_seq1, comp5292_c0_seq1, comp14712_c0_seq1, comp4358_c0_seq1, comp6337_c0_seq1, comp17821_c0_seq1, comp4224_c0_seq1, comp2643_c0_seq1, c…
GO:0009941	8.25e-07	chloroplast envelope	C	119	18	1418	659	OVER	comp3035_c0_seq1, comp1180_c0_seq1, comp2149_c0_seq1, comp2042_c0_seq1, comp13858_c0_seq1, comp1105_c0_seq1, comp5973_c0_seq1, comp299_c0_seq1, comp1435_c0_seq1, comp1454_c0_seq1, comp9026_c0_seq1, comp8350_c0_seq1, comp4184_c0_seq1, comp21461_c0_seq1, comp104_c0_seq1, comp5292_c0_seq1, comp14712_c0_seq1, comp4358_c0_seq1, comp6337_c0_seq1, comp17821_c0_seq1, comp4224_c0_seq1, comp2643_c0_seq1, c…
GO:0019682	8.48e-06	glyceraldehyde-3-phosphate metabolic process	P	95	14	1442	663	OVER	comp12041_c0_seq1, comp11153_c0_seq1, comp3035_c0_seq1, comp27279_c0_seq1, comp6799_c0_seq1, comp4672_c0_seq1, comp5072_c0_seq1, comp1199_c0_seq1, comp2042_c0_seq1, comp11213_c0_seq1, comp1441_c0_seq1, comp1918_c0_seq1, comp10299_c0_seq1, comp92765_c0_seq1, comp7372_c0_seq1, comp19106_c0_seq1, comp3703_c0_seq1, comp1454_c0_seq1, comp9133_c0_seq1, comp8817_c0_seq1, comp4184_c0_seq1, comp1113_c0_se…
GO:0006082	1.2e-05	organic acid metabolic process	P	298	82	1239	595	OVER	comp430_c0_seq1, comp91_c0_seq1, comp4323_c0_seq1, comp2042_c0_seq1, comp1775_c0_seq1, comp627_c0_seq1, comp2036_c0_seq1, comp25368_c0_seq1, comp6247_c0_seq1, comp15079_c0_seq1, comp3703_c0_seq1, comp44003_c0_seq1, comp2145_c0_seq1, comp1454_c0_seq1, comp24857_c0_seq1, comp479_c0_seq1, comp4396_c0_seq1, comp8817_c0_seq1, comp4184_c0_seq1, comp44848_c0_seq1, comp135_c0_seq1, comp9063_c0_seq1, comp…
GO:0043436	1.4e-05	oxoacid metabolic process	P	297	82	1240	595	OVER	comp430_c0_seq1, comp91_c0_seq1, comp4323_c0_seq1, comp2042_c0_seq1, comp1775_c0_seq1, comp627_c0_seq1, comp2036_c0_seq1, comp25368_c0_seq1, comp6247_c0_seq1, comp15079_c0_seq1, comp3703_c0_seq1, comp44003_c0_seq1, comp2145_c0_seq1, comp1454_c0_seq1, comp24857_c0_seq1, comp479_c0_seq1, comp4396_c0_seq1, comp8817_c0_seq1, comp4184_c0_seq1, comp44848_c0_seq1, comp135_c0_seq1, comp9063_c0_seq1, comp…
GO:0006090	2.46e-05	pyruvate metabolic process	P	108	19	1429	658	OVER	comp11153_c0_seq1, comp3035_c0_seq1, comp27279_c0_seq1, comp6799_c0_seq1, comp4672_c0_seq1, comp2042_c0_seq1, comp1441_c0_seq1, comp1788_c0_seq1, comp10299_c0_seq1, comp3703_c0_seq1, comp9026_c0_seq1, comp36438_c0_seq1, comp479_c0_seq1, comp8817_c0_seq1, comp4184_c0_seq1, comp44848_c0_seq1, comp135_c0_seq1, comp5292_c0_seq1, comp60895_c0_seq1, comp2307_c0_seq1, comp6215_c0_seq1, comp1964_c0_seq1,…
GO:0019752	2.67e-05	carboxylic acid metabolic process	P	290	81	1247	596	OVER	comp430_c0_seq1, comp91_c0_seq1, comp4323_c0_seq1, comp2042_c0_seq1, comp1775_c0_seq1, comp627_c0_seq1, comp2036_c0_seq1, comp25368_c0_seq1, comp15079_c0_seq1, comp3703_c0_seq1, comp44003_c0_seq1, comp2145_c0_seq1, comp1454_c0_seq1, comp24857_c0_seq1, comp479_c0_seq1, comp4396_c0_seq1, comp8817_c0_seq1, comp4184_c0_seq1, comp44848_c0_seq1, comp135_c0_seq1, comp9063_c0_seq1, comp2307_c0_seq1, comp…
GO:0006081	3.32e-05	cellular aldehyde metabolic process	P	110	20	1427	657	OVER	comp11153_c0_seq1, comp3035_c0_seq1, comp27279_c0_seq1, comp6799_c0_seq1, comp4672_c0_seq1, comp2042_c0_seq1, comp1441_c0_seq1, comp1918_c0_seq1, comp10299_c0_seq1, comp92765_c0_seq1, comp192_c0_seq1, comp3703_c0_seq1, comp1454_c0_seq1, comp10235_c0_seq1, comp8817_c0_seq1, comp4184_c0_seq1, comp44848_c0_seq1, comp135_c0_seq1, comp5292_c0_seq1, comp60895_c0_seq1, comp2307_c0_seq1, comp6215_c0_seq1…
GO:0043648	3.38e-05	dicarboxylic acid metabolic process	P	28	0	1509	677	OVER	comp2100_c0_seq1, comp1059_c0_seq1, comp91_c0_seq1, comp2237_c0_seq1, comp4323_c0_seq1, comp3308_c0_seq1, comp2422_c0_seq1, comp923_c0_seq1, comp627_c0_seq1, comp1788_c0_seq1, comp17419_c0_seq1, comp9026_c0_seq1, comp10235_c0_seq1, comp4578_c0_seq1, comp3318_c0_seq1, comp1293_c0_seq1, comp33028_c0_seq1, comp1465_c0_seq1, comp9506_c0_seq1, comp895_c0_seq1, comp4286_c0_seq1, comp1704_c0_seq1, comp5…
GO:0008654	5.36e-05	phospholipid biosynthetic process	P	69	9	1468	668	OVER	comp11153_c0_seq1, comp3035_c0_seq1, comp27279_c0_seq1, comp6799_c0_seq1, comp4672_c0_seq1, comp20520_c0_seq1, comp1199_c0_seq1, comp2042_c0_seq1, comp11213_c0_seq1, comp1441_c0_seq1, comp10299_c0_seq1, comp3960_c0_seq1, comp19106_c0_seq1, comp3703_c0_seq1, comp4118_c0_seq1, comp8817_c0_seq1, comp1113_c0_seq1, comp5292_c0_seq1, comp3715_c0_seq1, comp3881_c0_seq1, comp2307_c0_seq1, comp4739_c0_seq…
GO:0006720	7.3e-05	isoprenoid metabolic process	P	86	14	1451	663	OVER	comp11153_c0_seq1, comp3035_c0_seq1, comp9512_c0_seq1, comp27279_c0_seq1, comp6799_c0_seq1, comp4672_c0_seq1, comp66066_c0_seq1, comp15409_c0_seq1, comp1199_c0_seq1, comp1274_c0_seq1, comp2042_c0_seq1, comp11213_c0_seq1, comp1441_c0_seq1, comp13858_c0_seq1, comp10299_c0_seq1, comp19106_c0_seq1, comp3703_c0_seq1, comp479_c0_seq1, comp8817_c0_seq1, comp1113_c0_seq1, comp5292_c0_seq1, comp3715_c0_se…
GO:0008299	0.000103	isoprenoid biosynthetic process	P	81	13	1456	664	OVER	comp11153_c0_seq1, comp3035_c0_seq1, comp9512_c0_seq1, comp27279_c0_seq1, comp6799_c0_seq1, comp4672_c0_seq1, comp66066_c0_seq1, comp15409_c0_seq1, comp1199_c0_seq1, comp1274_c0_seq1, comp2042_c0_seq1, comp11213_c0_seq1, comp1441_c0_seq1, comp13858_c0_seq1, comp10299_c0_seq1, comp19106_c0_seq1, comp3703_c0_seq1, comp8817_c0_seq1, comp1113_c0_seq1, comp5292_c0_seq1, comp3715_c0_seq1, comp19994_c0_…
GO:0008610	0.000123	lipid biosynthetic process	P	123	26	1414	651	OVER	comp4214_c0_seq1, comp11153_c0_seq1, comp3035_c0_seq1, comp27279_c0_seq1, comp430_c0_seq1, comp6799_c0_seq1, comp4672_c0_seq1, comp20520_c0_seq1, comp1274_c0_seq1, comp2042_c0_seq1, comp1441_c0_seq1, comp1775_c0_seq1, comp13858_c0_seq1, comp10299_c0_seq1, comp481_c0_seq1, comp1621_c0_seq1, comp3703_c0_seq1, comp4730_c0_seq1, comp4118_c0_seq1, comp4531_c0_seq1, comp479_c0_seq1, comp8817_c0_seq1, c…
GO:0006457	0.000163	protein folding	P	57	7	1480	670	OVER	comp98499_c0_seq1, comp1760_c0_seq1, comp3035_c0_seq1, comp17005_c0_seq1, comp11305_c0_seq1, comp201_c0_seq1, comp963_c0_seq1, comp323_c0_seq1, comp15409_c0_seq1, comp1199_c0_seq1, comp4959_c0_seq1, comp344_c0_seq1, comp8596_c0_seq1, comp11127_c0_seq1, comp496_c0_seq1, comp299_c0_seq1, comp543_c0_seq1, comp7372_c0_seq1, comp3596_c0_seq1, comp2522_c0_seq1, comp3082_c0_seq1, comp10809_c0_seq1, comp…
GO:0006979	0.000215	response to oxidative stress	P	52	6	1485	671	OVER	comp98499_c0_seq1, comp10965_c0_seq1, comp1760_c0_seq1, comp4152_c0_seq1, comp11305_c0_seq1, comp12390_c0_seq1, comp156_c0_seq1, comp1441_c0_seq1, comp8596_c0_seq1, comp4713_c0_seq1, comp4332_c0_seq1, comp7372_c0_seq1, comp18734_c0_seq1, comp10175_c0_seq1, comp1454_c0_seq1, comp4291_c0_seq1, comp10235_c0_seq1, comp389_c0_seq1, comp21461_c0_seq1, comp4100_c0_seq1, comp8597_c0_seq1, comp7851_c0_seq…
GO:0046490	0.000337	isopentenyl diphosphate metabolic process	P	58	8	1479	669	OVER	comp11153_c0_seq1, comp3035_c0_seq1, comp27279_c0_seq1, comp6799_c0_seq1, comp4672_c0_seq1, comp1199_c0_seq1, comp2042_c0_seq1, comp11213_c0_seq1, comp1441_c0_seq1, comp10299_c0_seq1, comp19106_c0_seq1, comp3703_c0_seq1, comp8817_c0_seq1, comp1113_c0_seq1, comp5292_c0_seq1, comp3715_c0_seq1, comp2307_c0_seq1, comp4739_c0_seq1, comp4224_c0_seq1, comp2475_c0_seq1, comp50267_c0_seq1, comp8065_c0_seq…
GO:0009240	0.000337	isopentenyl diphosphate biosynthetic process	P	58	8	1479	669	OVER	comp11153_c0_seq1, comp3035_c0_seq1, comp27279_c0_seq1, comp6799_c0_seq1, comp4672_c0_seq1, comp1199_c0_seq1, comp2042_c0_seq1, comp11213_c0_seq1, comp1441_c0_seq1, comp10299_c0_seq1, comp19106_c0_seq1, comp3703_c0_seq1, comp8817_c0_seq1, comp1113_c0_seq1, comp5292_c0_seq1, comp3715_c0_seq1, comp2307_c0_seq1, comp4739_c0_seq1, comp4224_c0_seq1, comp2475_c0_seq1, comp50267_c0_seq1, comp8065_c0_seq…
GO:0019288	0.000337	isopentenyl diphosphate biosynthetic process, methylerythritol 4-phosphate pathway	P	58	8	1479	669	OVER	comp11153_c0_seq1, comp3035_c0_seq1, comp27279_c0_seq1, comp6799_c0_seq1, comp4672_c0_seq1, comp1199_c0_seq1, comp2042_c0_seq1, comp11213_c0_seq1, comp1441_c0_seq1, comp10299_c0_seq1, comp19106_c0_seq1, comp3703_c0_seq1, comp8817_c0_seq1, comp1113_c0_seq1, comp5292_c0_seq1, comp3715_c0_seq1, comp2307_c0_seq1, comp4739_c0_seq1, comp4224_c0_seq1, comp2475_c0_seq1, comp50267_c0_seq1, comp8065_c0_seq…
GO:0016072	0.0004	rRNA metabolic process	P	61	9	1476	668	OVER	comp27279_c0_seq1, comp599_c0_seq1, comp6799_c0_seq1, comp11305_c0_seq1, comp1135_c0_seq1, comp4672_c0_seq1, comp5072_c0_seq1, comp2042_c0_seq1, comp11356_c0_seq1, comp9026_c0_seq1, comp8817_c0_seq1, comp1113_c0_seq1, comp18222_c0_seq1, comp6337_c0_seq1, comp11085_c0_seq1, comp2475_c0_seq1, comp50267_c0_seq1, comp8065_c0_seq1, comp2868_c0_seq1, comp35770_c0_seq1, comp2638_c0_seq1, comp8119_c1_seq…
GO:0006364	0.0004	rRNA processing	P	61	9	1476	668	OVER	comp27279_c0_seq1, comp599_c0_seq1, comp6799_c0_seq1, comp11305_c0_seq1, comp1135_c0_seq1, comp4672_c0_seq1, comp5072_c0_seq1, comp2042_c0_seq1, comp11356_c0_seq1, comp9026_c0_seq1, comp8817_c0_seq1, comp1113_c0_seq1, comp18222_c0_seq1, comp6337_c0_seq1, comp11085_c0_seq1, comp2475_c0_seq1, comp50267_c0_seq1, comp8065_c0_seq1, comp2868_c0_seq1, comp35770_c0_seq1, comp2638_c0_seq1, comp8119_c1_seq…
GO:0006644	0.000549	phospholipid metabolic process	P	77	14	1460	663	OVER	comp11153_c0_seq1, comp3035_c0_seq1, comp27279_c0_seq1, comp6799_c0_seq1, comp4672_c0_seq1, comp20520_c0_seq1, comp1199_c0_seq1, comp2042_c0_seq1, comp11213_c0_seq1, comp1441_c0_seq1, comp8290_c0_seq1, comp10299_c0_seq1, comp3960_c0_seq1, comp19106_c0_seq1, comp3703_c0_seq1, comp4118_c0_seq1, comp81847_c0_seq1, comp8817_c0_seq1, comp1113_c0_seq1, comp5292_c0_seq1, comp3715_c0_seq1, comp14712_c0_s…
GO:0031975	0.000606	envelope	C	167	44	1370	633	OVER	comp3035_c0_seq1, comp1180_c0_seq1, comp2149_c0_seq1, comp10907_c0_seq1, comp907_c0_seq1, comp2042_c0_seq1, comp13858_c0_seq1, comp1105_c0_seq1, comp584_c0_seq1, comp5973_c0_seq1, comp505_c0_seq1, comp299_c0_seq1, comp2556_c0_seq1, comp556_c0_seq1, comp1435_c0_seq1, comp1454_c0_seq1, comp9026_c0_seq1, comp26395_c0_seq1, comp8350_c0_seq1, comp4184_c0_seq1, comp21461_c0_seq1, comp104_c0_seq1, comp9…
GO:0031967	0.000606	organelle envelope	C	167	44	1370	633	OVER	comp3035_c0_seq1, comp1180_c0_seq1, comp2149_c0_seq1, comp10907_c0_seq1, comp907_c0_seq1, comp2042_c0_seq1, comp13858_c0_seq1, comp1105_c0_seq1, comp584_c0_seq1, comp5973_c0_seq1, comp505_c0_seq1, comp299_c0_seq1, comp2556_c0_seq1, comp556_c0_seq1, comp1435_c0_seq1, comp1454_c0_seq1, comp9026_c0_seq1, comp26395_c0_seq1, comp8350_c0_seq1, comp4184_c0_seq1, comp21461_c0_seq1, comp104_c0_seq1, comp9…
GO:0015994	0.000621	chlorophyll metabolic process	P	40	4	1497	673	OVER	comp3492_c0_seq1, comp27279_c0_seq1, comp2118_c0_seq1, comp6799_c0_seq1, comp4672_c0_seq1, comp16938_c0_seq1, comp13084_c0_seq1, comp1274_c0_seq1, comp11213_c0_seq1, comp527_c0_seq1, comp4688_c0_seq1, comp14449_c0_seq1, comp7372_c0_seq1, comp2145_c0_seq1, comp9133_c0_seq1, comp14284_c0_seq1, comp6914_c0_seq1, comp3073_c0_seq1, comp27680_c0_seq1, comp5813_c0_seq1, comp6337_c0_seq1, comp12370_c0_se…
GO:0006629	0.00118	lipid metabolic process	P	157	42	1380	635	OVER	comp6938_c0_seq1, comp4214_c0_seq1, comp11153_c0_seq1, comp3035_c0_seq1, comp27279_c0_seq1, comp430_c0_seq1, comp6799_c0_seq1, comp4672_c0_seq1, comp20520_c0_seq1, comp1274_c0_seq1, comp2042_c0_seq1, comp1441_c0_seq1, comp1775_c0_seq1, comp13858_c0_seq1, comp10299_c0_seq1, comp481_c0_seq1, comp1621_c0_seq1, comp3703_c0_seq1, comp4730_c0_seq1, comp4118_c0_seq1, comp4531_c0_seq1, comp479_c0_seq1, c…
GO:0009570	0.00131	chloroplast stroma	C	119	29	1418	648	OVER	comp2100_c0_seq1, comp27279_c0_seq1, comp17279_c0_seq1, comp4323_c0_seq1, comp4794_c0_seq1, comp2042_c0_seq1, comp7218_c0_seq1, comp1105_c0_seq1, comp5973_c0_seq1, comp299_c0_seq1, comp3082_c0_seq1, comp9026_c0_seq1, comp36438_c0_seq1, comp4531_c0_seq1, comp5292_c0_seq1, comp2307_c0_seq1, comp1115_c0_seq1, comp4358_c0_seq1, comp6215_c0_seq1, comp6337_c0_seq1, comp17821_c0_seq1, comp4224_c0_seq1, …
GO:0006778	0.00142	porphyrin-containing compound metabolic process	P	41	5	1496	672	OVER	comp3492_c0_seq1, comp27279_c0_seq1, comp2118_c0_seq1, comp6799_c0_seq1, comp4672_c0_seq1, comp16938_c0_seq1, comp13084_c0_seq1, comp1274_c0_seq1, comp11213_c0_seq1, comp527_c0_seq1, comp4688_c0_seq1, comp14449_c0_seq1, comp1918_c0_seq1, comp7372_c0_seq1, comp2145_c0_seq1, comp9133_c0_seq1, comp14284_c0_seq1, comp6914_c0_seq1, comp3073_c0_seq1, comp27680_c0_seq1, comp5813_c0_seq1, comp6337_c0_seq…
GO:0033013	0.00142	tetrapyrrole metabolic process	P	41	5	1496	672	OVER	comp3492_c0_seq1, comp27279_c0_seq1, comp2118_c0_seq1, comp6799_c0_seq1, comp4672_c0_seq1, comp16938_c0_seq1, comp13084_c0_seq1, comp1274_c0_seq1, comp11213_c0_seq1, comp527_c0_seq1, comp4688_c0_seq1, comp14449_c0_seq1, comp1918_c0_seq1, comp7372_c0_seq1, comp2145_c0_seq1, comp9133_c0_seq1, comp14284_c0_seq1, comp6914_c0_seq1, comp3073_c0_seq1, comp27680_c0_seq1, comp5813_c0_seq1, comp6337_c0_seq…
GO:0009532	0.00153	plastid stroma	C	121	30	1416	647	OVER	comp2100_c0_seq1, comp27279_c0_seq1, comp17279_c0_seq1, comp4323_c0_seq1, comp4794_c0_seq1, comp2042_c0_seq1, comp7218_c0_seq1, comp1105_c0_seq1, comp5973_c0_seq1, comp299_c0_seq1, comp3082_c0_seq1, comp9026_c0_seq1, comp36438_c0_seq1, comp4531_c0_seq1, comp5292_c0_seq1, comp2307_c0_seq1, comp1115_c0_seq1, comp4358_c0_seq1, comp6215_c0_seq1, comp6337_c0_seq1, comp17821_c0_seq1, comp4224_c0_seq1, …
GO:0015995	0.00164	chlorophyll biosynthetic process	P	28	2	1509	675	OVER	comp3492_c0_seq1, comp27279_c0_seq1, comp2118_c0_seq1, comp6799_c0_seq1, comp4672_c0_seq1, comp13084_c0_seq1, comp11213_c0_seq1, comp527_c0_seq1, comp4688_c0_seq1, comp14449_c0_seq1, comp14284_c0_seq1, comp3073_c0_seq1, comp6337_c0_seq1, comp17821_c0_seq1, comp4224_c0_seq1, comp2475_c0_seq1, comp50267_c0_seq1, comp1676_c0_seq1, comp2156_c0_seq1, comp1810_c0_seq1, comp2868_c0_seq1, comp2638_c0_seq…
GO:0006520	0.00172	cellular amino acid metabolic process	P	160	44	1377	633	OVER	comp2100_c0_seq1, comp6799_c0_seq1, comp4672_c0_seq1, comp91_c0_seq1, comp17279_c0_seq1, comp4323_c0_seq1, comp1441_c0_seq1, comp1105_c0_seq1, comp627_c0_seq1, comp26226_c0_seq1, comp2036_c0_seq1, comp2479_c0_seq1, comp1788_c0_seq1, comp25368_c0_seq1, comp15079_c0_seq1, comp1208_c0_seq1, comp3082_c0_seq1, comp2145_c0_seq1, comp1454_c0_seq1, comp1332_c0_seq1, comp24857_c0_seq1, comp479_c0_seq1, co…
GO:0044255	0.00173	cellular lipid metabolic process	P	146	39	1391	638	OVER	comp6938_c0_seq1, comp4214_c0_seq1, comp11153_c0_seq1, comp3035_c0_seq1, comp27279_c0_seq1, comp430_c0_seq1, comp6799_c0_seq1, comp4672_c0_seq1, comp20520_c0_seq1, comp1274_c0_seq1, comp2042_c0_seq1, comp1441_c0_seq1, comp1775_c0_seq1, comp13858_c0_seq1, comp10299_c0_seq1, comp1621_c0_seq1, comp3703_c0_seq1, comp4118_c0_seq1, comp4531_c0_seq1, comp479_c0_seq1, comp81847_c0_seq1, comp8817_c0_seq1,…
GO:0046474	0.00197	glycerophospholipid biosynthetic process	P	17	0	1520	677	OVER	comp1113_c0_seq1, comp11153_c0_seq1, comp3035_c0_seq1, comp6799_c0_seq1, comp8852_c0_seq1, comp3881_c0_seq1, comp14576_c0_seq1, comp20520_c0_seq1, comp11213_c0_seq1, comp13343_c0_seq1, comp1735_c0_seq1, comp3131_c0_seq1, comp2638_c0_seq1, comp3960_c0_seq1, comp6080_c0_seq1, comp4118_c0_seq1, comp10662_c0_seq1
GO:0032787	0.002	monocarboxylic acid metabolic process	P	170	48	1367	629	OVER	comp6938_c0_seq1, comp11153_c0_seq1, comp3035_c0_seq1, comp27279_c0_seq1, comp430_c0_seq1, comp6799_c0_seq1, comp4672_c0_seq1, comp2149_c0_seq1, comp2042_c0_seq1, comp1441_c0_seq1, comp1775_c0_seq1, comp13858_c0_seq1, comp5973_c0_seq1, comp1788_c0_seq1, comp10299_c0_seq1, comp192_c0_seq1, comp1621_c0_seq1, comp3703_c0_seq1, comp1454_c0_seq1, comp9026_c0_seq1, comp10235_c0_seq1, comp36438_c0_seq1,…
GO:0009657	0.00208	plastid organization	P	77	16	1460	661	OVER	comp11153_c0_seq1, comp27279_c0_seq1, comp599_c0_seq1, comp11305_c0_seq1, comp1135_c0_seq1, comp12390_c0_seq1, comp4672_c0_seq1, comp1180_c0_seq1, comp5072_c0_seq1, comp15409_c0_seq1, comp2042_c0_seq1, comp8596_c0_seq1, comp299_c0_seq1, comp10299_c0_seq1, comp11356_c0_seq1, comp1435_c0_seq1, comp1454_c0_seq1, comp9026_c0_seq1, comp1113_c0_seq1, comp3715_c0_seq1, comp2307_c0_seq1, comp1678_c0_seq1…
GO:0051641	0.00218	cellular localization	P	136	36	1401	641	OVER	comp6692_c0_seq1, comp6938_c0_seq1, comp11153_c0_seq1, comp27279_c0_seq1, comp11305_c0_seq1, comp1180_c0_seq1, comp2149_c0_seq1, comp2528_c0_seq1, comp907_c0_seq1, comp2042_c0_seq1, comp584_c0_seq1, comp505_c0_seq1, comp11356_c0_seq1, comp7884_c0_seq1, comp1088_c0_seq1, comp3384_c0_seq1, comp8350_c0_seq1, comp14712_c0_seq1, comp6337_c0_seq1, comp1417_c0_seq1, comp2475_c0_seq1, comp8065_c0_seq1, c…
GO:0048046	0.00235	apoplast	C	50	8	1487	669	OVER	comp2149_c0_seq1, comp815_c0_seq1, comp299_c0_seq1, comp42424_c0_seq1, comp1484_c0_seq1, comp9026_c0_seq1, comp4578_c0_seq1, comp1272_c0_seq1, comp4100_c0_seq1, comp2307_c0_seq1, comp1678_c0_seq1, comp4358_c0_seq1, comp6687_c0_seq1, comp17821_c0_seq1, comp4224_c0_seq1, comp2475_c0_seq1, comp41553_c0_seq1, comp2156_c0_seq1, comp2638_c0_seq1, comp6652_c0_seq1, comp396_c0_seq1, comp7935_c0_seq1, com…
GO:0009658	0.00262	chloroplast organization	P	46	7	1491	670	OVER	comp3462_c0_seq1, comp11153_c0_seq1, comp27279_c0_seq1, comp4350_c0_seq1, comp20262_c0_seq1, comp11305_c0_seq1, comp1135_c0_seq1, comp12390_c0_seq1, comp1180_c0_seq1, comp7230_c0_seq1, comp2042_c0_seq1, comp3145_c0_seq1, comp299_c0_seq1, comp12502_c0_seq1, comp11356_c0_seq1, comp9524_c0_seq1, comp6689_c0_seq1, comp7626_c0_seq1, comp19306_c0_seq1, comp1113_c0_seq1, comp5094_c0_seq1, comp5490_c0_se…
GO:0005576	0.00263	extracellular region	C	63	12	1474	665	OVER	comp14810_c0_seq1, comp2149_c0_seq1, comp815_c0_seq1, comp299_c0_seq1, comp42424_c0_seq1, comp9448_c0_seq1, comp1484_c0_seq1, comp9026_c0_seq1, comp10235_c0_seq1, comp4578_c0_seq1, comp1272_c0_seq1, comp4100_c0_seq1, comp2307_c0_seq1, comp1678_c0_seq1, comp4358_c0_seq1, comp6687_c0_seq1, comp17821_c0_seq1, comp4224_c0_seq1, comp914_c0_seq1, comp2475_c0_seq1, comp41553_c0_seq1, comp2156_c0_seq1, c…
GO:0006790	0.00322	sulfur compound metabolic process	P	90	21	1447	656	OVER	comp98499_c0_seq1, comp1760_c0_seq1, comp599_c0_seq1, comp1257_c0_seq1, comp6799_c0_seq1, comp11305_c0_seq1, comp4672_c0_seq1, comp1199_c0_seq1, comp2237_c0_seq1, comp1441_c0_seq1, comp11761_c0_seq1, comp3373_c0_seq1, comp1105_c0_seq1, comp627_c0_seq1, comp26226_c0_seq1, comp8596_c0_seq1, comp3367_c0_seq1, comp6247_c0_seq1, comp19106_c0_seq1, comp17273_c0_seq1, comp3703_c0_seq1, comp3082_c0_seq1,…
GO:0016616	0.00325	oxidoreductase activity, acting on the CH-OH group of donors, NAD or NADP as acceptor	F	34	4	1503	673	OVER	comp12698_c0_seq1, comp17279_c0_seq1, comp247_c0_seq1, comp1686_c0_seq1, comp1441_c0_seq1, comp493_c0_seq1, comp2422_c0_seq1, comp923_c0_seq1, comp250_c0_seq1, comp1788_c0_seq1, comp1621_c0_seq1, comp9181_c0_seq1, comp9026_c0_seq1, comp785_c0_seq1, comp9011_c0_seq1, comp10775_c0_seq1, comp13503_c0_seq1, comp12370_c0_seq1, comp2748_c0_seq1, comp790_c0_seq1, comp11402_c0_seq1, comp25093_c0_seq1, co…
GO:0042440	0.00378	pigment metabolic process	P	58	11	1479	666	OVER	comp27279_c0_seq1, comp6799_c0_seq1, comp4672_c0_seq1, comp15409_c0_seq1, comp1274_c0_seq1, comp11213_c0_seq1, comp13858_c0_seq1, comp4332_c0_seq1, comp1918_c0_seq1, comp6887_c0_seq1, comp2145_c0_seq1, comp9133_c0_seq1, comp8817_c0_seq1, comp3715_c0_seq1, comp3073_c0_seq1, comp19994_c0_seq1, comp1678_c0_seq1, comp6337_c0_seq1, comp17821_c0_seq1, comp4224_c0_seq1, comp2475_c0_seq1, comp50267_c0_se…
GO:0046173	0.00411	polyol biosynthetic process	P	15	0	1522	677	OVER	comp10965_c0_seq1, comp15592_c0_seq1, comp27680_c0_seq1, comp19550_c0_seq1, comp19994_c0_seq1, comp7230_c0_seq1, comp4224_c0_seq1, comp196_c0_seq1, comp13858_c0_seq1, comp6591_c0_seq1, comp14449_c0_seq1, comp124_c0_seq1, comp10732_c0_seq1, comp1747_c0_seq1, comp957_c0_seq1
GO:0015976	0.00432	carbon utilization	P	29	3	1508	674	OVER	comp1426_c0_seq1, comp14629_c0_seq1, comp1943_c0_seq1, comp4350_c0_seq1, comp2237_c0_seq1, comp8837_c0_seq1, comp1788_c0_seq1, comp16898_c0_seq1, comp10893_c0_seq1, comp9026_c0_seq1, comp11369_c0_seq1, comp36438_c0_seq1, comp966_c0_seq1, comp7701_c0_seq1, comp4184_c0_seq1, comp897_c0_seq1, comp63621_c0_seq1, comp135_c0_seq1, comp5490_c0_seq1, comp1293_c0_seq1, comp380_c0_seq1, comp1704_c0_seq1, c…
GO:0070727	0.00452	cellular macromolecule localization	P	91	22	1446	655	OVER	comp6692_c0_seq1, comp12041_c0_seq1, comp6938_c0_seq1, comp3142_c0_seq1, comp11153_c0_seq1, comp11305_c0_seq1, comp1135_c0_seq1, comp1180_c0_seq1, comp2149_c0_seq1, comp2528_c0_seq1, comp9317_c0_seq1, comp9028_c0_seq1, comp558_c0_seq1, comp9287_c0_seq1, comp3367_c0_seq1, comp505_c0_seq1, comp2522_c0_seq1, comp7884_c0_seq1, comp1088_c0_seq1, comp3384_c0_seq1, comp8350_c0_seq1, comp1113_c0_seq1, co…
GO:0072524	0.00452	pyridine-containing compound metabolic process	P	91	22	1446	655	OVER	comp12041_c0_seq1, comp11153_c0_seq1, comp27279_c0_seq1, comp6799_c0_seq1, comp5072_c0_seq1, comp1792_c0_seq1, comp1441_c0_seq1, comp1918_c0_seq1, comp92765_c0_seq1, comp16898_c0_seq1, comp7372_c0_seq1, comp269_c0_seq1, comp19106_c0_seq1, comp3703_c0_seq1, comp1484_c0_seq1, comp1454_c0_seq1, comp9133_c0_seq1, comp479_c0_seq1, comp4184_c0_seq1, comp24_c0_seq1, comp44848_c0_seq1, comp897_c0_seq1, c…
GO:0033365	0.00465	protein localization to organelle	P	57	11	1480	666	OVER	comp6692_c0_seq1, comp6938_c0_seq1, comp3142_c0_seq1, comp11305_c0_seq1, comp1135_c0_seq1, comp1180_c0_seq1, comp9028_c0_seq1, comp9287_c0_seq1, comp505_c0_seq1, comp2522_c0_seq1, comp7884_c0_seq1, comp8350_c0_seq1, comp1113_c0_seq1, comp8065_c0_seq1, comp1252_c0_seq1, comp2156_c0_seq1, comp10413_c0_seq1, comp5160_c0_seq1, comp1065_c0_seq1, comp2077_c0_seq1, comp974_c0_seq1, comp5229_c0_seq1, com…
GO:0019751	0.00467	polyol metabolic process	P	20	1	1517	676	OVER	comp10965_c0_seq1, comp996_c0_seq1, comp135_c0_seq1, comp15592_c0_seq1, comp4350_c0_seq1, comp27680_c0_seq1, comp19550_c0_seq1, comp19994_c0_seq1, comp7230_c0_seq1, comp4224_c0_seq1, comp196_c0_seq1, comp13858_c0_seq1, comp6591_c0_seq1, comp1079_c0_seq1, comp14449_c0_seq1, comp124_c0_seq1, comp10732_c0_seq1, comp2469_c0_seq1, comp1747_c0_seq1, comp957_c0_seq1
GO:1901605	0.00491	alpha-amino acid metabolic process	P	147	42	1390	635	OVER	comp2100_c0_seq1, comp6799_c0_seq1, comp4672_c0_seq1, comp91_c0_seq1, comp17279_c0_seq1, comp4323_c0_seq1, comp1441_c0_seq1, comp1105_c0_seq1, comp627_c0_seq1, comp26226_c0_seq1, comp2036_c0_seq1, comp2479_c0_seq1, comp1788_c0_seq1, comp25368_c0_seq1, comp15079_c0_seq1, comp1208_c0_seq1, comp3082_c0_seq1, comp2145_c0_seq1, comp1454_c0_seq1, comp1332_c0_seq1, comp24857_c0_seq1, comp479_c0_seq1, co…
GO:0034613	0.00535	cellular protein localization	P	90	22	1447	655	OVER	comp6692_c0_seq1, comp12041_c0_seq1, comp6938_c0_seq1, comp3142_c0_seq1, comp11153_c0_seq1, comp11305_c0_seq1, comp1135_c0_seq1, comp1180_c0_seq1, comp2149_c0_seq1, comp2528_c0_seq1, comp9317_c0_seq1, comp9028_c0_seq1, comp558_c0_seq1, comp9287_c0_seq1, comp3367_c0_seq1, comp505_c0_seq1, comp2522_c0_seq1, comp7884_c0_seq1, comp1088_c0_seq1, comp3384_c0_seq1, comp8350_c0_seq1, comp1113_c0_seq1, co…
GO:1901617	0.00631	organic hydroxy compound biosynthetic process	P	49	9	1488	668	OVER	comp12041_c0_seq1, comp10965_c0_seq1, comp9512_c0_seq1, comp66066_c0_seq1, comp2149_c0_seq1, comp815_c0_seq1, comp13858_c0_seq1, comp3367_c0_seq1, comp481_c0_seq1, comp7372_c0_seq1, comp1621_c0_seq1, comp4730_c0_seq1, comp479_c0_seq1, comp2260_c0_seq1, comp15709_c0_seq1, comp19550_c0_seq1, comp19994_c0_seq1, comp6215_c0_seq1, comp4224_c0_seq1, comp22702_c0_seq1, comp9506_c0_seq1, comp2156_c0_seq1…
GO:0046148	0.00631	pigment biosynthetic process	P	49	9	1488	668	OVER	comp27279_c0_seq1, comp6799_c0_seq1, comp4672_c0_seq1, comp15409_c0_seq1, comp1274_c0_seq1, comp11213_c0_seq1, comp13858_c0_seq1, comp1918_c0_seq1, comp8817_c0_seq1, comp3715_c0_seq1, comp3073_c0_seq1, comp19994_c0_seq1, comp1678_c0_seq1, comp6337_c0_seq1, comp17821_c0_seq1, comp4224_c0_seq1, comp2475_c0_seq1, comp50267_c0_seq1, comp1676_c0_seq1, comp2156_c0_seq1, comp2868_c0_seq1, comp2638_c0_se…
GO:0046496	0.00631	nicotinamide nucleotide metabolic process	P	89	22	1448	655	OVER	comp12041_c0_seq1, comp11153_c0_seq1, comp27279_c0_seq1, comp6799_c0_seq1, comp5072_c0_seq1, comp1792_c0_seq1, comp1441_c0_seq1, comp1918_c0_seq1, comp92765_c0_seq1, comp16898_c0_seq1, comp7372_c0_seq1, comp269_c0_seq1, comp19106_c0_seq1, comp3703_c0_seq1, comp1484_c0_seq1, comp1454_c0_seq1, comp9133_c0_seq1, comp479_c0_seq1, comp4184_c0_seq1, comp24_c0_seq1, comp44848_c0_seq1, comp897_c0_seq1, c…
GO:0019362	0.00631	pyridine nucleotide metabolic process	P	89	22	1448	655	OVER	comp12041_c0_seq1, comp11153_c0_seq1, comp27279_c0_seq1, comp6799_c0_seq1, comp5072_c0_seq1, comp1792_c0_seq1, comp1441_c0_seq1, comp1918_c0_seq1, comp92765_c0_seq1, comp16898_c0_seq1, comp7372_c0_seq1, comp269_c0_seq1, comp19106_c0_seq1, comp3703_c0_seq1, comp1484_c0_seq1, comp1454_c0_seq1, comp9133_c0_seq1, comp479_c0_seq1, comp4184_c0_seq1, comp24_c0_seq1, comp44848_c0_seq1, comp897_c0_seq1, c…
GO:0009765	0.00645	photosynthesis, light harvesting	P	19	1	1518	676	OVER	comp27680_c0_seq1, comp4672_c0_seq1, comp4358_c0_seq1, comp747_c0_seq1, comp469_c0_seq1, comp11085_c0_seq1, comp791_c0_seq1, comp559_c0_seq1, comp1105_c0_seq1, comp2518_c0_seq1, comp7037_c0_seq1, comp2966_c0_seq1, comp4940_c0_seq1, comp13681_c0_seq1, comp1435_c0_seq1, comp9133_c0_seq1, comp19306_c0_seq1, comp16957_c0_seq1, comp2261_c0_seq1
GO:0016614	0.00663	oxidoreductase activity, acting on CH-OH group of donors	F	35	5	1502	672	OVER	comp12698_c0_seq1, comp17279_c0_seq1, comp247_c0_seq1, comp1686_c0_seq1, comp1441_c0_seq1, comp493_c0_seq1, comp2422_c0_seq1, comp923_c0_seq1, comp250_c0_seq1, comp1788_c0_seq1, comp1621_c0_seq1, comp9181_c0_seq1, comp9026_c0_seq1, comp785_c0_seq1, comp9011_c0_seq1, comp10775_c0_seq1, comp13503_c0_seq1, comp12370_c0_seq1, comp2748_c0_seq1, comp790_c0_seq1, comp11402_c0_seq1, comp25093_c0_seq1, co…
GO:0051649	0.00695	establishment of localization in cell	P	128	36	1409	641	OVER	comp6692_c0_seq1, comp6938_c0_seq1, comp11153_c0_seq1, comp27279_c0_seq1, comp11305_c0_seq1, comp1180_c0_seq1, comp2149_c0_seq1, comp2528_c0_seq1, comp907_c0_seq1, comp2042_c0_seq1, comp584_c0_seq1, comp505_c0_seq1, comp11356_c0_seq1, comp7884_c0_seq1, comp1088_c0_seq1, comp3384_c0_seq1, comp8350_c0_seq1, comp14712_c0_seq1, comp6337_c0_seq1, comp1417_c0_seq1, comp2475_c0_seq1, comp8065_c0_seq1, c…
GO:0033014	0.00719	tetrapyrrole biosynthetic process	P	31	4	1506	673	OVER	comp3492_c0_seq1, comp27279_c0_seq1, comp2118_c0_seq1, comp6799_c0_seq1, comp4672_c0_seq1, comp13084_c0_seq1, comp1274_c0_seq1, comp11213_c0_seq1, comp527_c0_seq1, comp4688_c0_seq1, comp14449_c0_seq1, comp1918_c0_seq1, comp14284_c0_seq1, comp6914_c0_seq1, comp3073_c0_seq1, comp6337_c0_seq1, comp17821_c0_seq1, comp4224_c0_seq1, comp2475_c0_seq1, comp50267_c0_seq1, comp1676_c0_seq1, comp2156_c0_seq…
GO:0009072	0.0073	aromatic amino acid family metabolic process	P	45	8	1492	669	OVER	comp16664_c0_seq1, comp3462_c0_seq1, comp4350_c0_seq1, comp189_c0_seq1, comp6799_c0_seq1, comp1135_c0_seq1, comp2237_c0_seq1, comp4323_c0_seq1, comp8961_c0_seq1, comp4065_c0_seq1, comp14449_c0_seq1, comp2036_c0_seq1, comp14839_c0_seq1, comp269_c0_seq1, comp9524_c0_seq1, comp998_c0_seq1, comp1454_c0_seq1, comp8792_c0_seq1, comp10662_c0_seq1, comp4578_c0_seq1, comp479_c0_seq1, comp966_c0_seq1, comp…
GO:0034470	0.00757	ncRNA processing	P	64	14	1473	663	OVER	comp27279_c0_seq1, comp599_c0_seq1, comp6799_c0_seq1, comp11305_c0_seq1, comp1135_c0_seq1, comp4672_c0_seq1, comp5072_c0_seq1, comp5258_c0_seq1, comp2042_c0_seq1, comp10299_c0_seq1, comp11356_c0_seq1, comp9026_c0_seq1, comp8817_c0_seq1, comp1113_c0_seq1, comp18222_c0_seq1, comp6337_c0_seq1, comp11085_c0_seq1, comp2475_c0_seq1, comp50267_c0_seq1, comp8065_c0_seq1, comp2868_c0_seq1, comp35770_c0_se…
GO:0045017	0.00891	glycerolipid biosynthetic process	P	18	1	1519	676	OVER	comp1113_c0_seq1, comp28411_c0_seq1, comp11153_c0_seq1, comp3035_c0_seq1, comp6799_c0_seq1, comp8852_c0_seq1, comp3881_c0_seq1, comp14576_c0_seq1, comp20520_c0_seq1, comp11213_c0_seq1, comp13343_c0_seq1, comp1735_c0_seq1, comp3131_c0_seq1, comp2638_c0_seq1, comp3960_c0_seq1, comp6080_c0_seq1, comp4118_c0_seq1, comp10662_c0_seq1
GO:0006739	0.00899	NADP metabolic process	P	60	13	1477	664	OVER	comp12041_c0_seq1, comp11153_c0_seq1, comp27279_c0_seq1, comp6799_c0_seq1, comp5072_c0_seq1, comp1441_c0_seq1, comp1918_c0_seq1, comp92765_c0_seq1, comp7372_c0_seq1, comp19106_c0_seq1, comp3703_c0_seq1, comp1454_c0_seq1, comp9133_c0_seq1, comp4184_c0_seq1, comp44848_c0_seq1, comp135_c0_seq1, comp60895_c0_seq1, comp2307_c0_seq1, comp6215_c0_seq1, comp6337_c0_seq1, comp4739_c0_seq1, comp17821_c0_se…
GO:0006165	0.00908	nucleoside diphosphate phosphorylation	P	44	8	1493	669	OVER	comp14629_c0_seq1, comp1943_c0_seq1, comp4350_c0_seq1, comp249_c0_seq1, comp247_c0_seq1, comp1792_c0_seq1, comp493_c0_seq1, comp16898_c0_seq1, comp3819_c0_seq1, comp269_c0_seq1, comp1484_c0_seq1, comp479_c0_seq1, comp4184_c0_seq1, comp24_c0_seq1, comp2596_c0_seq1, comp44848_c0_seq1, comp897_c0_seq1, comp135_c0_seq1, comp333_c0_seq1, comp60895_c0_seq1, comp2231_c0_seq1, comp2186_c0_seq1, comp6215_…
GO:0009132	0.00908	nucleoside diphosphate metabolic process	P	44	8	1493	669	OVER	comp14629_c0_seq1, comp1943_c0_seq1, comp4350_c0_seq1, comp249_c0_seq1, comp247_c0_seq1, comp1792_c0_seq1, comp493_c0_seq1, comp16898_c0_seq1, comp3819_c0_seq1, comp269_c0_seq1, comp1484_c0_seq1, comp479_c0_seq1, comp4184_c0_seq1, comp24_c0_seq1, comp2596_c0_seq1, comp44848_c0_seq1, comp897_c0_seq1, comp135_c0_seq1, comp333_c0_seq1, comp60895_c0_seq1, comp2231_c0_seq1, comp2186_c0_seq1, comp6215_…
GO:0005996	0.00922	monosaccharide metabolic process	P	69	16	1468	661	OVER	comp1257_c0_seq1, comp4092_c0_seq1, comp1788_c0_seq1, comp1223_c0_seq1, comp16898_c0_seq1, comp192_c0_seq1, comp269_c0_seq1, comp1484_c0_seq1, comp4486_c0_seq1, comp479_c0_seq1, comp4184_c0_seq1, comp24_c0_seq1, comp44848_c0_seq1, comp897_c0_seq1, comp850_c0_seq1, comp135_c0_seq1, comp60895_c0_seq1, comp82_c0_seq1, comp4739_c0_seq1, comp6687_c0_seq1, comp2643_c0_seq1, comp2475_c0_seq1, comp26305_…
GO:0044281	0.00948	small molecule metabolic process	P	419	152	1118	525	OVER	comp4152_c0_seq1, comp430_c0_seq1, comp4323_c0_seq1, comp1775_c0_seq1, comp2036_c0_seq1, comp15079_c0_seq1, comp92765_c0_seq1, comp3703_c0_seq1, comp44003_c0_seq1, comp2145_c0_seq1, comp4730_c0_seq1, comp479_c0_seq1, comp81847_c0_seq1, comp4184_c0_seq1, comp44848_c0_seq1, comp135_c0_seq1, comp9398_c0_seq1, comp21205_c0_seq1, comp1115_c0_seq1, comp82_c0_seq1, comp1964_c0_seq1, comp17821_c0_seq1, c…
GO:0046939	0.00964	nucleotide phosphorylation	P	47	9	1490	668	OVER	comp14629_c0_seq1, comp1943_c0_seq1, comp4350_c0_seq1, comp249_c0_seq1, comp247_c0_seq1, comp1792_c0_seq1, comp493_c0_seq1, comp16898_c0_seq1, comp3819_c0_seq1, comp269_c0_seq1, comp1484_c0_seq1, comp479_c0_seq1, comp4184_c0_seq1, comp24_c0_seq1, comp2596_c0_seq1, comp44848_c0_seq1, comp897_c0_seq1, comp135_c0_seq1, comp333_c0_seq1, comp60895_c0_seq1, comp2231_c0_seq1, comp2186_c0_seq1, comp6215_…
GO:0090407	0.0097	organophosphate biosynthetic process	P	109	30	1428	647	OVER	comp11153_c0_seq1, comp340_c0_seq1, comp2100_c0_seq1, comp3035_c0_seq1, comp27279_c0_seq1, comp6799_c0_seq1, comp4672_c0_seq1, comp20520_c0_seq1, comp2042_c0_seq1, comp1441_c0_seq1, comp13858_c0_seq1, comp1918_c0_seq1, comp10299_c0_seq1, comp3703_c0_seq1, comp4118_c0_seq1, comp8817_c0_seq1, comp5292_c0_seq1, comp2231_c0_seq1, comp3881_c0_seq1, comp2307_c0_seq1, comp5810_c0_seq1, comp4224_c0_seq1,…
GO:0098754	0.00988	detoxification	P	26	3	1511	674	OVER	comp12057_c0_seq1, comp1257_c0_seq1, comp159_c0_seq1, comp2058_c0_seq1, comp156_c0_seq1, comp18734_c0_seq1, comp10235_c0_seq1, comp389_c0_seq1, comp21461_c0_seq1, comp15112_c0_seq1, comp850_c0_seq1, comp6730_c0_seq1, comp5842_c0_seq1, comp4100_c0_seq1, comp2186_c0_seq1, comp1342_c0_seq1, comp8597_c0_seq1, comp1507_c0_seq1, comp2611_c0_seq1, comp11500_c0_seq1, comp1565_c0_seq1, comp11288_c0_seq1, …
GO:0098869	0.00988	cellular oxidant detoxification	P	26	3	1511	674	OVER	comp12057_c0_seq1, comp1257_c0_seq1, comp159_c0_seq1, comp2058_c0_seq1, comp156_c0_seq1, comp18734_c0_seq1, comp10235_c0_seq1, comp389_c0_seq1, comp21461_c0_seq1, comp15112_c0_seq1, comp850_c0_seq1, comp6730_c0_seq1, comp5842_c0_seq1, comp4100_c0_seq1, comp2186_c0_seq1, comp1342_c0_seq1, comp8597_c0_seq1, comp1507_c0_seq1, comp2611_c0_seq1, comp11500_c0_seq1, comp1565_c0_seq1, comp11288_c0_seq1, …
GO:1990748	0.00988	cellular detoxification	P	26	3	1511	674	OVER	comp12057_c0_seq1, comp1257_c0_seq1, comp159_c0_seq1, comp2058_c0_seq1, comp156_c0_seq1, comp18734_c0_seq1, comp10235_c0_seq1, comp389_c0_seq1, comp21461_c0_seq1, comp15112_c0_seq1, comp850_c0_seq1, comp6730_c0_seq1, comp5842_c0_seq1, comp4100_c0_seq1, comp2186_c0_seq1, comp1342_c0_seq1, comp8597_c0_seq1, comp1507_c0_seq1, comp2611_c0_seq1, comp11500_c0_seq1, comp1565_c0_seq1, comp11288_c0_seq1, …
GO:0051156	0.0108	glucose 6-phosphate metabolic process	P	59	13	1478	664	OVER	comp12041_c0_seq1, comp11153_c0_seq1, comp27279_c0_seq1, comp6799_c0_seq1, comp5072_c0_seq1, comp1441_c0_seq1, comp1918_c0_seq1, comp92765_c0_seq1, comp7372_c0_seq1, comp19106_c0_seq1, comp3703_c0_seq1, comp1454_c0_seq1, comp9133_c0_seq1, comp4184_c0_seq1, comp44848_c0_seq1, comp135_c0_seq1, comp60895_c0_seq1, comp2307_c0_seq1, comp6215_c0_seq1, comp6337_c0_seq1, comp4739_c0_seq1, comp17821_c0_se…
GO:0006098	0.0108	pentose-phosphate shunt	P	59	13	1478	664	OVER	comp12041_c0_seq1, comp11153_c0_seq1, comp27279_c0_seq1, comp6799_c0_seq1, comp5072_c0_seq1, comp1441_c0_seq1, comp1918_c0_seq1, comp92765_c0_seq1, comp7372_c0_seq1, comp19106_c0_seq1, comp3703_c0_seq1, comp1454_c0_seq1, comp9133_c0_seq1, comp4184_c0_seq1, comp44848_c0_seq1, comp135_c0_seq1, comp60895_c0_seq1, comp2307_c0_seq1, comp6215_c0_seq1, comp6337_c0_seq1, comp4739_c0_seq1, comp17821_c0_se…
GO:0006886	0.012	intracellular protein transport	P	85	22	1452	655	OVER	comp6692_c0_seq1, comp12041_c0_seq1, comp6938_c0_seq1, comp3142_c0_seq1, comp11153_c0_seq1, comp11305_c0_seq1, comp1135_c0_seq1, comp1180_c0_seq1, comp2149_c0_seq1, comp2528_c0_seq1, comp9317_c0_seq1, comp9028_c0_seq1, comp558_c0_seq1, comp9287_c0_seq1, comp3367_c0_seq1, comp505_c0_seq1, comp2522_c0_seq1, comp7884_c0_seq1, comp1088_c0_seq1, comp3384_c0_seq1, comp8350_c0_seq1, comp1113_c0_seq1, co…
GO:0006779	0.012	porphyrin-containing compound biosynthetic process	P	29	4	1508	673	OVER	comp3492_c0_seq1, comp27279_c0_seq1, comp2118_c0_seq1, comp6799_c0_seq1, comp4672_c0_seq1, comp13084_c0_seq1, comp11213_c0_seq1, comp527_c0_seq1, comp4688_c0_seq1, comp14449_c0_seq1, comp1918_c0_seq1, comp14284_c0_seq1, comp3073_c0_seq1, comp6337_c0_seq1, comp17821_c0_seq1, comp4224_c0_seq1, comp2475_c0_seq1, comp50267_c0_seq1, comp1676_c0_seq1, comp2156_c0_seq1, comp1810_c0_seq1, comp2868_c0_seq…
GO:0000023	0.012	maltose metabolic process	P	29	4	1508	673	OVER	comp15592_c0_seq1, comp3035_c0_seq1, comp1929_c0_seq1, comp599_c0_seq1, comp35410_c0_seq1, comp7218_c0_seq1, comp8596_c0_seq1, comp11356_c0_seq1, comp7372_c0_seq1, comp19106_c0_seq1, comp3703_c0_seq1, comp7626_c0_seq1, comp1454_c0_seq1, comp9026_c0_seq1, comp9091_c0_seq1, comp104_c0_seq1, comp7481_c0_seq1, comp2307_c0_seq1, comp18462_c0_seq1, comp7860_c0_seq1, comp10134_c0_seq1, comp1735_c0_seq1,…
GO:0043647	0.0124	inositol phosphate metabolic process	P	12	0	1525	677	OVER	comp14449_c0_seq1, comp10965_c0_seq1, comp15592_c0_seq1, comp124_c0_seq1, comp27680_c0_seq1, comp19550_c0_seq1, comp19994_c0_seq1, comp10732_c0_seq1, comp7230_c0_seq1, comp4224_c0_seq1, comp196_c0_seq1, comp13858_c0_seq1
GO:0006541	0.0124	glutamine metabolic process	P	12	0	1525	677	OVER	comp25368_c0_seq1, comp1742_c0_seq1, comp3318_c0_seq1, comp7213_c0_seq1, comp882_c0_seq1, comp1208_c0_seq1, comp91_c0_seq1, comp6431_c0_seq1, comp3620_c0_seq1, comp9506_c0_seq1, comp3308_c0_seq1, comp12012_c0_seq1
GO:0008652	0.0124	cellular amino acid biosynthetic process	P	79	20	1458	657	OVER	comp2100_c0_seq1, comp599_c0_seq1, comp6799_c0_seq1, comp1135_c0_seq1, comp4672_c0_seq1, comp91_c0_seq1, comp17279_c0_seq1, comp1199_c0_seq1, comp2237_c0_seq1, comp4323_c0_seq1, comp1441_c0_seq1, comp10400_c0_seq1, comp11761_c0_seq1, comp1105_c0_seq1, comp26226_c0_seq1, comp25368_c0_seq1, comp42_c0_seq1, comp2355_c0_seq1, comp1208_c0_seq1, comp269_c0_seq1, comp17273_c0_seq1, comp3082_c0_seq1, com…
GO:0072594	0.0127	establishment of protein localization to organelle	P	52	11	1485	666	OVER	comp6692_c0_seq1, comp6938_c0_seq1, comp3142_c0_seq1, comp11305_c0_seq1, comp1135_c0_seq1, comp1180_c0_seq1, comp9028_c0_seq1, comp9287_c0_seq1, comp505_c0_seq1, comp2522_c0_seq1, comp7884_c0_seq1, comp8350_c0_seq1, comp1113_c0_seq1, comp8065_c0_seq1, comp1252_c0_seq1, comp2156_c0_seq1, comp10413_c0_seq1, comp5160_c0_seq1, comp1065_c0_seq1, comp2077_c0_seq1, comp974_c0_seq1, comp12812_c0_seq1, co…
GO:0051704	0.013	multi-organism process	P	58	13	1479	664	OVER	comp6692_c0_seq1, comp12041_c0_seq1, comp22636_c0_seq1, comp6525_c0_seq1, comp27279_c0_seq1, comp4321_c0_seq1, comp3140_c0_seq1, comp2149_c0_seq1, comp815_c0_seq1, comp1775_c0_seq1, comp3084_c0_seq1, comp3367_c0_seq1, comp10299_c0_seq1, comp11356_c0_seq1, comp4578_c0_seq1, comp4184_c0_seq1, comp1113_c0_seq1, comp104_c0_seq1, comp3118_c0_seq1, comp5799_c0_seq1, comp33028_c0_seq1, comp4224_c0_seq1,…
GO:1901615	0.0131	organic hydroxy compound metabolic process	P	61	14	1476	663	OVER	comp12041_c0_seq1, comp10965_c0_seq1, comp9512_c0_seq1, comp66066_c0_seq1, comp2149_c0_seq1, comp815_c0_seq1, comp13858_c0_seq1, comp3367_c0_seq1, comp481_c0_seq1, comp7372_c0_seq1, comp192_c0_seq1, comp1621_c0_seq1, comp4730_c0_seq1, comp479_c0_seq1, comp81847_c0_seq1, comp2260_c0_seq1, comp135_c0_seq1, comp5292_c0_seq1, comp15709_c0_seq1, comp19550_c0_seq1, comp19994_c0_seq1, comp6215_c0_seq1, …
GO:0006544	0.0133	glycine metabolic process	P	21	2	1516	675	OVER	comp2283_c0_seq1, comp14741_c0_seq1, comp4350_c0_seq1, comp6799_c0_seq1, comp1678_c0_seq1, comp17279_c0_seq1, comp2443_c0_seq1, comp8041_c0_seq1, comp4224_c0_seq1, comp838_c0_seq1, comp815_c0_seq1, comp11402_c0_seq1, comp2156_c0_seq1, comp14449_c0_seq1, comp2638_c0_seq1, comp6652_c0_seq1, comp4357_c0_seq1, comp1187_c0_seq1, comp410_c0_seq1, comp966_c0_seq1, comp1097_c0_seq1
GO:0044262	0.0167	cellular carbohydrate metabolic process	P	80	21	1457	656	OVER	comp4214_c0_seq1, comp3035_c0_seq1, comp1929_c0_seq1, comp599_c0_seq1, comp1717_c0_seq1, comp5194_c0_seq1, comp1441_c0_seq1, comp7218_c0_seq1, comp1711_c0_seq1, comp8596_c0_seq1, comp11356_c0_seq1, comp481_c0_seq1, comp7372_c0_seq1, comp42424_c0_seq1, comp19106_c0_seq1, comp3703_c0_seq1, comp1454_c0_seq1, comp9026_c0_seq1, comp785_c0_seq1, comp8712_c0_seq1, comp1272_c0_seq1, comp104_c0_seq1, comp…
GO:0044711	0.0168	single-organism biosynthetic process	P	332	119	1205	558	OVER	comp4214_c0_seq1, comp4152_c0_seq1, comp430_c0_seq1, comp11305_c0_seq1, comp91_c0_seq1, comp20520_c0_seq1, comp1274_c0_seq1, comp4323_c0_seq1, comp907_c0_seq1, comp2042_c0_seq1, comp25698_c0_seq1, comp1775_c0_seq1, comp7218_c0_seq1, comp25368_c0_seq1, comp6247_c0_seq1, comp3703_c0_seq1, comp1454_c0_seq1, comp4730_c0_seq1, comp26395_c0_seq1, comp479_c0_seq1, comp4396_c0_seq1, comp8817_c0_seq1, com…
GO:0072598	0.0168	protein localization to chloroplast	P	16	1	1521	676	OVER	comp1113_c0_seq1, comp3462_c0_seq1, comp11305_c0_seq1, comp1135_c0_seq1, comp1180_c0_seq1, comp1960_c0_seq1, comp4609_c0_seq1, comp3145_c0_seq1, comp8065_c0_seq1, comp2156_c0_seq1, comp5160_c0_seq1, comp12480_c0_seq1, comp4463_c0_seq1, comp2069_c0_seq1, comp10662_c0_seq1, comp8350_c0_seq1
GO:0072596	0.0168	establishment of protein localization to chloroplast	P	16	1	1521	676	OVER	comp1113_c0_seq1, comp3462_c0_seq1, comp11305_c0_seq1, comp1135_c0_seq1, comp1180_c0_seq1, comp1960_c0_seq1, comp4609_c0_seq1, comp3145_c0_seq1, comp8065_c0_seq1, comp2156_c0_seq1, comp5160_c0_seq1, comp12480_c0_seq1, comp4463_c0_seq1, comp2069_c0_seq1, comp10662_c0_seq1, comp8350_c0_seq1
GO:0045036	0.0168	protein targeting to chloroplast	P	16	1	1521	676	OVER	comp1113_c0_seq1, comp3462_c0_seq1, comp11305_c0_seq1, comp1135_c0_seq1, comp1180_c0_seq1, comp1960_c0_seq1, comp4609_c0_seq1, comp3145_c0_seq1, comp8065_c0_seq1, comp2156_c0_seq1, comp5160_c0_seq1, comp12480_c0_seq1, comp4463_c0_seq1, comp2069_c0_seq1, comp10662_c0_seq1, comp8350_c0_seq1
GO:0032879	0.0169	regulation of localization	P	24	3	1513	674	OVER	comp104_c0_seq1, comp4954_c0_seq1, comp4350_c0_seq1, comp9946_c0_seq1, comp2307_c0_seq1, comp4816_c0_seq1, comp2149_c0_seq1, comp10869_c0_seq1, comp747_c0_seq1, comp791_c0_seq1, comp2475_c0_seq1, comp493_c0_seq1, comp592_c0_seq1, comp2156_c0_seq1, comp13155_c0_seq1, comp4332_c0_seq1, comp2089_c0_seq1, comp13681_c0_seq1, comp16355_c0_seq1, comp13885_c0_seq1, comp26395_c0_seq1, comp46191_c0_seq1, c…
GO:0016209	0.0169	antioxidant activity	F	24	3	1513	674	OVER	comp15112_c0_seq1, comp12057_c0_seq1, comp850_c0_seq1, comp6730_c0_seq1, comp5842_c0_seq1, comp4100_c0_seq1, comp1257_c0_seq1, comp159_c0_seq1, comp2058_c0_seq1, comp156_c0_seq1, comp1342_c0_seq1, comp8597_c0_seq1, comp1507_c0_seq1, comp2611_c0_seq1, comp11500_c0_seq1, comp18734_c0_seq1, comp1565_c0_seq1, comp11288_c0_seq1, comp457_c0_seq1, comp6257_c0_seq1, comp10235_c0_seq1, comp1413_c0_seq1, c…
GO:0034660	0.0171	ncRNA metabolic process	P	77	20	1460	657	OVER	comp27279_c0_seq1, comp599_c0_seq1, comp6799_c0_seq1, comp11305_c0_seq1, comp1135_c0_seq1, comp4672_c0_seq1, comp5072_c0_seq1, comp5258_c0_seq1, comp2042_c0_seq1, comp10299_c0_seq1, comp11356_c0_seq1, comp9026_c0_seq1, comp8817_c0_seq1, comp1113_c0_seq1, comp3715_c0_seq1, comp18222_c0_seq1, comp6337_c0_seq1, comp4739_c0_seq1, comp11085_c0_seq1, comp2475_c0_seq1, comp50267_c0_seq1, comp8065_c0_seq…
GO:0006757	0.0172	ATP generation from ADP	P	41	8	1496	669	OVER	comp14629_c0_seq1, comp1943_c0_seq1, comp4350_c0_seq1, comp249_c0_seq1, comp247_c0_seq1, comp1792_c0_seq1, comp493_c0_seq1, comp16898_c0_seq1, comp269_c0_seq1, comp1484_c0_seq1, comp479_c0_seq1, comp4184_c0_seq1, comp24_c0_seq1, comp2596_c0_seq1, comp44848_c0_seq1, comp897_c0_seq1, comp135_c0_seq1, comp60895_c0_seq1, comp2186_c0_seq1, comp6215_c0_seq1, comp1964_c0_seq1, comp2643_c0_seq1, comp2475…
GO:0046031	0.0172	ADP metabolic process	P	41	8	1496	669	OVER	comp14629_c0_seq1, comp1943_c0_seq1, comp4350_c0_seq1, comp249_c0_seq1, comp247_c0_seq1, comp1792_c0_seq1, comp493_c0_seq1, comp16898_c0_seq1, comp269_c0_seq1, comp1484_c0_seq1, comp479_c0_seq1, comp4184_c0_seq1, comp24_c0_seq1, comp2596_c0_seq1, comp44848_c0_seq1, comp897_c0_seq1, comp135_c0_seq1, comp60895_c0_seq1, comp2186_c0_seq1, comp6215_c0_seq1, comp1964_c0_seq1, comp2643_c0_seq1, comp2475…
GO:0006096	0.0172	glycolytic process	P	41	8	1496	669	OVER	comp14629_c0_seq1, comp1943_c0_seq1, comp4350_c0_seq1, comp249_c0_seq1, comp247_c0_seq1, comp1792_c0_seq1, comp493_c0_seq1, comp16898_c0_seq1, comp269_c0_seq1, comp1484_c0_seq1, comp479_c0_seq1, comp4184_c0_seq1, comp24_c0_seq1, comp2596_c0_seq1, comp44848_c0_seq1, comp897_c0_seq1, comp135_c0_seq1, comp60895_c0_seq1, comp2186_c0_seq1, comp6215_c0_seq1, comp1964_c0_seq1, comp2643_c0_seq1, comp2475…
GO:0009135	0.0172	purine nucleoside diphosphate metabolic process	P	41	8	1496	669	OVER	comp14629_c0_seq1, comp1943_c0_seq1, comp4350_c0_seq1, comp249_c0_seq1, comp247_c0_seq1, comp1792_c0_seq1, comp493_c0_seq1, comp16898_c0_seq1, comp269_c0_seq1, comp1484_c0_seq1, comp479_c0_seq1, comp4184_c0_seq1, comp24_c0_seq1, comp2596_c0_seq1, comp44848_c0_seq1, comp897_c0_seq1, comp135_c0_seq1, comp60895_c0_seq1, comp2186_c0_seq1, comp6215_c0_seq1, comp1964_c0_seq1, comp2643_c0_seq1, comp2475…
GO:0009179	0.0172	purine ribonucleoside diphosphate metabolic process	P	41	8	1496	669	OVER	comp14629_c0_seq1, comp1943_c0_seq1, comp4350_c0_seq1, comp249_c0_seq1, comp247_c0_seq1, comp1792_c0_seq1, comp493_c0_seq1, comp16898_c0_seq1, comp269_c0_seq1, comp1484_c0_seq1, comp479_c0_seq1, comp4184_c0_seq1, comp24_c0_seq1, comp2596_c0_seq1, comp44848_c0_seq1, comp897_c0_seq1, comp135_c0_seq1, comp60895_c0_seq1, comp2186_c0_seq1, comp6215_c0_seq1, comp1964_c0_seq1, comp2643_c0_seq1, comp2475…
GO:0009185	0.0172	ribonucleoside diphosphate metabolic process	P	41	8	1496	669	OVER	comp14629_c0_seq1, comp1943_c0_seq1, comp4350_c0_seq1, comp249_c0_seq1, comp247_c0_seq1, comp1792_c0_seq1, comp493_c0_seq1, comp16898_c0_seq1, comp269_c0_seq1, comp1484_c0_seq1, comp479_c0_seq1, comp4184_c0_seq1, comp24_c0_seq1, comp2596_c0_seq1, comp44848_c0_seq1, comp897_c0_seq1, comp135_c0_seq1, comp60895_c0_seq1, comp2186_c0_seq1, comp6215_c0_seq1, comp1964_c0_seq1, comp2643_c0_seq1, comp2475…
GO:0009073	0.0177	aromatic amino acid family biosynthetic process	P	20	2	1517	675	OVER	comp14711_c0_seq1, comp3462_c0_seq1, comp6914_c0_seq1, comp1135_c0_seq1, comp1115_c0_seq1, comp1293_c0_seq1, comp2237_c0_seq1, comp4323_c0_seq1, comp1465_c0_seq1, comp50267_c0_seq1, comp3209_c0_seq1, comp895_c0_seq1, comp2156_c0_seq1, comp4286_c0_seq1, comp4065_c0_seq1, comp269_c0_seq1, comp13885_c0_seq1, comp8792_c0_seq1, comp10662_c0_seq1, comp587_c0_seq1
GO:0032958	0.0179	inositol phosphate biosynthetic process	P	11	0	1526	677	OVER	comp14449_c0_seq1, comp10965_c0_seq1, comp124_c0_seq1, comp27680_c0_seq1, comp19550_c0_seq1, comp19994_c0_seq1, comp10732_c0_seq1, comp7230_c0_seq1, comp4224_c0_seq1, comp196_c0_seq1, comp13858_c0_seq1
GO:0010264	0.0179	myo-inositol hexakisphosphate biosynthetic process	P	11	0	1526	677	OVER	comp14449_c0_seq1, comp10965_c0_seq1, comp124_c0_seq1, comp27680_c0_seq1, comp19550_c0_seq1, comp19994_c0_seq1, comp10732_c0_seq1, comp7230_c0_seq1, comp4224_c0_seq1, comp196_c0_seq1, comp13858_c0_seq1
GO:0033517	0.0179	myo-inositol hexakisphosphate metabolic process	P	11	0	1526	677	OVER	comp14449_c0_seq1, comp10965_c0_seq1, comp124_c0_seq1, comp27680_c0_seq1, comp19550_c0_seq1, comp19994_c0_seq1, comp10732_c0_seq1, comp7230_c0_seq1, comp4224_c0_seq1, comp196_c0_seq1, comp13858_c0_seq1
GO:0044724	0.0182	single-organism carbohydrate catabolic process	P	47	10	1490	667	OVER	comp14629_c0_seq1, comp1943_c0_seq1, comp4350_c0_seq1, comp249_c0_seq1, comp247_c0_seq1, comp1792_c0_seq1, comp493_c0_seq1, comp8837_c0_seq1, comp2600_c0_seq1, comp16898_c0_seq1, comp192_c0_seq1, comp269_c0_seq1, comp1484_c0_seq1, comp479_c0_seq1, comp8712_c0_seq1, comp4184_c0_seq1, comp24_c0_seq1, comp2596_c0_seq1, comp44848_c0_seq1, comp897_c0_seq1, comp135_c0_seq1, comp1814_c0_seq1, comp60895_…
GO:0016053	0.0184	organic acid biosynthetic process	P	126	38	1411	639	OVER	comp2100_c0_seq1, comp430_c0_seq1, comp6799_c0_seq1, comp4672_c0_seq1, comp91_c0_seq1, comp17279_c0_seq1, comp2149_c0_seq1, comp4323_c0_seq1, comp1441_c0_seq1, comp1775_c0_seq1, comp13858_c0_seq1, comp1105_c0_seq1, comp26226_c0_seq1, comp25368_c0_seq1, comp1208_c0_seq1, comp1621_c0_seq1, comp3082_c0_seq1, comp1454_c0_seq1, comp1332_c0_seq1, comp4531_c0_seq1, comp479_c0_seq1, comp4184_c0_seq1, com…
GO:0046394	0.0184	carboxylic acid biosynthetic process	P	126	38	1411	639	OVER	comp2100_c0_seq1, comp430_c0_seq1, comp6799_c0_seq1, comp4672_c0_seq1, comp91_c0_seq1, comp17279_c0_seq1, comp2149_c0_seq1, comp4323_c0_seq1, comp1441_c0_seq1, comp1775_c0_seq1, comp13858_c0_seq1, comp1105_c0_seq1, comp26226_c0_seq1, comp25368_c0_seq1, comp1208_c0_seq1, comp1621_c0_seq1, comp3082_c0_seq1, comp1454_c0_seq1, comp1332_c0_seq1, comp4531_c0_seq1, comp479_c0_seq1, comp4184_c0_seq1, com…
GO:0005975	0.0185	carbohydrate metabolic process	P	168	54	1369	623	OVER	comp4214_c0_seq1, comp3035_c0_seq1, comp1441_c0_seq1, comp7218_c0_seq1, comp1711_c0_seq1, comp89_c0_seq1, comp1788_c0_seq1, comp1918_c0_seq1, comp1223_c0_seq1, comp11356_c0_seq1, comp481_c0_seq1, comp192_c0_seq1, comp3703_c0_seq1, comp1454_c0_seq1, comp9026_c0_seq1, comp4486_c0_seq1, comp479_c0_seq1, comp4184_c0_seq1, comp44848_c0_seq1, comp850_c0_seq1, comp104_c0_seq1, comp135_c0_seq1, comp35492…
GO:2000112	0.019	regulation of cellular macromolecule biosynthetic process	P	139	43	1398	634	OVER	comp1548_c0_seq1, comp4640_c0_seq1, comp2177_c0_seq1, comp1837_c0_seq1, comp6799_c0_seq1, comp11305_c0_seq1, comp325_c0_seq1, comp4079_c0_seq1, comp1392_c0_seq1, comp6420_c0_seq1, comp5258_c0_seq1, comp2042_c0_seq1, comp2710_c0_seq1, comp16_c0_seq1, comp3885_c0_seq1, comp26226_c0_seq1, comp2768_c0_seq1, comp10299_c0_seq1, comp11356_c0_seq1, comp11795_c0_seq1, comp24857_c0_seq1, comp8817_c0_seq1, …
GO:0010556	0.019	regulation of macromolecule biosynthetic process	P	139	43	1398	634	OVER	comp1548_c0_seq1, comp4640_c0_seq1, comp2177_c0_seq1, comp1837_c0_seq1, comp6799_c0_seq1, comp11305_c0_seq1, comp325_c0_seq1, comp4079_c0_seq1, comp1392_c0_seq1, comp6420_c0_seq1, comp5258_c0_seq1, comp2042_c0_seq1, comp2710_c0_seq1, comp16_c0_seq1, comp3885_c0_seq1, comp26226_c0_seq1, comp2768_c0_seq1, comp10299_c0_seq1, comp11356_c0_seq1, comp11795_c0_seq1, comp24857_c0_seq1, comp8817_c0_seq1, …
GO:0016117	0.0198	carotenoid biosynthetic process	P	27	4	1510	673	OVER	comp15898_c0_seq1, comp6799_c0_seq1, comp4672_c0_seq1, comp13084_c0_seq1, comp15409_c0_seq1, comp1274_c0_seq1, comp11213_c0_seq1, comp13858_c0_seq1, comp14449_c0_seq1, comp8817_c0_seq1, comp5094_c0_seq1, comp14284_c0_seq1, comp3715_c0_seq1, comp19994_c0_seq1, comp1678_c0_seq1, comp6337_c0_seq1, comp13500_c0_seq1, comp2151_c0_seq1, comp4224_c0_seq1, comp50267_c0_seq1, comp1735_c0_seq1, comp2868_c0…
GO:0016108	0.0198	tetraterpenoid metabolic process	P	27	4	1510	673	OVER	comp15898_c0_seq1, comp6799_c0_seq1, comp4672_c0_seq1, comp13084_c0_seq1, comp15409_c0_seq1, comp1274_c0_seq1, comp11213_c0_seq1, comp13858_c0_seq1, comp14449_c0_seq1, comp8817_c0_seq1, comp5094_c0_seq1, comp14284_c0_seq1, comp3715_c0_seq1, comp19994_c0_seq1, comp1678_c0_seq1, comp6337_c0_seq1, comp13500_c0_seq1, comp2151_c0_seq1, comp4224_c0_seq1, comp50267_c0_seq1, comp1735_c0_seq1, comp2868_c0…
GO:0016109	0.0198	tetraterpenoid biosynthetic process	P	27	4	1510	673	OVER	comp15898_c0_seq1, comp6799_c0_seq1, comp4672_c0_seq1, comp13084_c0_seq1, comp15409_c0_seq1, comp1274_c0_seq1, comp11213_c0_seq1, comp13858_c0_seq1, comp14449_c0_seq1, comp8817_c0_seq1, comp5094_c0_seq1, comp14284_c0_seq1, comp3715_c0_seq1, comp19994_c0_seq1, comp1678_c0_seq1, comp6337_c0_seq1, comp13500_c0_seq1, comp2151_c0_seq1, comp4224_c0_seq1, comp50267_c0_seq1, comp1735_c0_seq1, comp2868_c0…
GO:0016116	0.0198	carotenoid metabolic process	P	27	4	1510	673	OVER	comp15898_c0_seq1, comp6799_c0_seq1, comp4672_c0_seq1, comp13084_c0_seq1, comp15409_c0_seq1, comp1274_c0_seq1, comp11213_c0_seq1, comp13858_c0_seq1, comp14449_c0_seq1, comp8817_c0_seq1, comp5094_c0_seq1, comp14284_c0_seq1, comp3715_c0_seq1, comp19994_c0_seq1, comp1678_c0_seq1, comp6337_c0_seq1, comp13500_c0_seq1, comp2151_c0_seq1, comp4224_c0_seq1, comp50267_c0_seq1, comp1735_c0_seq1, comp2868_c0…
GO:0044712	0.0207	single-organism catabolic process	P	117	35	1420	642	OVER	comp6938_c0_seq1, comp2100_c0_seq1, comp6799_c0_seq1, comp6632_c0_seq1, comp1441_c0_seq1, comp5973_c0_seq1, comp192_c0_seq1, comp2145_c0_seq1, comp1454_c0_seq1, comp7884_c0_seq1, comp479_c0_seq1, comp81847_c0_seq1, comp4184_c0_seq1, comp21461_c0_seq1, comp44848_c0_seq1, comp135_c0_seq1, comp5292_c0_seq1, comp60895_c0_seq1, comp5810_c0_seq1, comp6215_c0_seq1, comp6337_c0_seq1, comp1964_c0_seq1, co…
GO:0009628	0.0208	response to abiotic stimulus	P	125	38	1412	639	OVER	comp4214_c0_seq1, comp4152_c0_seq1, comp6799_c0_seq1, comp6906_c0_seq1, comp4672_c0_seq1, comp2149_c0_seq1, comp963_c0_seq1, comp1274_c0_seq1, comp5258_c0_seq1, comp13858_c0_seq1, comp1105_c0_seq1, comp4332_c0_seq1, comp18201_c0_seq1, comp1435_c0_seq1, comp4730_c0_seq1, comp1332_c0_seq1, comp7715_c0_seq1, comp8817_c0_seq1, comp104_c0_seq1, comp2307_c0_seq1, comp5810_c0_seq1, comp4358_c0_seq1, com…
GO:0006950	0.0209	response to stress	P	190	63	1347	614	OVER	comp6692_c0_seq1, comp10509_c0_seq1, comp98499_c0_seq1, comp4214_c0_seq1, comp5620_c0_seq1, comp4152_c0_seq1, comp27279_c0_seq1, comp6799_c0_seq1, comp11305_c0_seq1, comp6906_c0_seq1, comp6632_c0_seq1, comp2149_c0_seq1, comp963_c0_seq1, comp5258_c0_seq1, comp907_c0_seq1, comp1441_c0_seq1, comp13858_c0_seq1, comp4332_c0_seq1, comp10299_c0_seq1, comp18734_c0_seq1, comp678_c0_seq1, comp1454_c0_seq1,…
GO:0006006	0.0217	glucose metabolic process	P	43	9	1494	668	OVER	comp14629_c0_seq1, comp1943_c0_seq1, comp4350_c0_seq1, comp1257_c0_seq1, comp249_c0_seq1, comp247_c0_seq1, comp493_c0_seq1, comp1788_c0_seq1, comp2600_c0_seq1, comp16898_c0_seq1, comp192_c0_seq1, comp269_c0_seq1, comp1484_c0_seq1, comp4486_c0_seq1, comp479_c0_seq1, comp4184_c0_seq1, comp24_c0_seq1, comp44848_c0_seq1, comp897_c0_seq1, comp135_c0_seq1, comp1814_c0_seq1, comp60895_c0_seq1, comp2186_…
GO:0010468	0.022	regulation of gene expression	P	143	45	1394	632	OVER	comp1548_c0_seq1, comp4640_c0_seq1, comp2177_c0_seq1, comp1837_c0_seq1, comp6799_c0_seq1, comp11305_c0_seq1, comp325_c0_seq1, comp4079_c0_seq1, comp1392_c0_seq1, comp6420_c0_seq1, comp5258_c0_seq1, comp2042_c0_seq1, comp2710_c0_seq1, comp16_c0_seq1, comp3885_c0_seq1, comp26226_c0_seq1, comp2768_c0_seq1, comp10299_c0_seq1, comp11356_c0_seq1, comp11795_c0_seq1, comp24857_c0_seq1, comp8817_c0_seq1, …
GO:0019318	0.0223	hexose metabolic process	P	55	13	1482	664	OVER	comp1257_c0_seq1, comp1788_c0_seq1, comp1223_c0_seq1, comp16898_c0_seq1, comp192_c0_seq1, comp269_c0_seq1, comp1484_c0_seq1, comp4486_c0_seq1, comp479_c0_seq1, comp4184_c0_seq1, comp24_c0_seq1, comp44848_c0_seq1, comp897_c0_seq1, comp135_c0_seq1, comp60895_c0_seq1, comp82_c0_seq1, comp6687_c0_seq1, comp2643_c0_seq1, comp2475_c0_seq1, comp26305_c0_seq1, comp41553_c0_seq1, comp25093_c0_seq1, comp10…
GO:1901700	0.0226	response to oxygen-containing compound	P	78	21	1459	656	OVER	comp12041_c0_seq1, comp22636_c0_seq1, comp1760_c0_seq1, comp4152_c0_seq1, comp12390_c0_seq1, comp6632_c0_seq1, comp2149_c0_seq1, comp13858_c0_seq1, comp4017_c0_seq1, comp9523_c0_seq1, comp3084_c0_seq1, comp3367_c0_seq1, comp4332_c0_seq1, comp7372_c0_seq1, comp61185_c0_seq1, comp6887_c0_seq1, comp4291_c0_seq1, comp10235_c0_seq1, comp1332_c0_seq1, comp4578_c0_seq1, comp389_c0_seq1, comp1113_c0_seq1…
GO:0034599	0.0231	cellular response to oxidative stress	P	15	1	1522	676	OVER	comp98499_c0_seq1, comp10965_c0_seq1, comp23510_c0_seq1, comp11305_c0_seq1, comp2186_c0_seq1, comp6021_c0_seq1, comp14576_c0_seq1, comp1342_c0_seq1, comp8596_c0_seq1, comp4332_c0_seq1, comp1742_c0_seq1, comp11500_c0_seq1, comp1565_c0_seq1, comp10235_c0_seq1, comp389_c0_seq1
GO:0010155	0.0231	regulation of proton transport	P	15	1	1522	676	OVER	comp104_c0_seq1, comp2307_c0_seq1, comp2149_c0_seq1, comp10869_c0_seq1, comp747_c0_seq1, comp791_c0_seq1, comp2475_c0_seq1, comp2156_c0_seq1, comp13155_c0_seq1, comp4332_c0_seq1, comp13681_c0_seq1, comp16355_c0_seq1, comp13885_c0_seq1, comp1332_c0_seq1, comp13750_c0_seq1
GO:0009637	0.0234	response to blue light	P	19	2	1518	675	OVER	comp104_c0_seq1, comp5490_c0_seq1, comp4672_c0_seq1, comp2307_c0_seq1, comp4358_c0_seq1, comp5072_c0_seq1, comp2149_c0_seq1, comp6337_c0_seq1, comp10869_c0_seq1, comp17821_c0_seq1, comp469_c0_seq1, comp2475_c0_seq1, comp10134_c0_seq1, comp2156_c0_seq1, comp4332_c0_seq1, comp13681_c0_seq1, comp7935_c0_seq1, comp1332_c0_seq1, comp8817_c0_seq1
GO:1901607	0.0243	alpha-amino acid biosynthetic process	P	69	18	1468	659	OVER	comp2100_c0_seq1, comp599_c0_seq1, comp4672_c0_seq1, comp91_c0_seq1, comp17279_c0_seq1, comp1199_c0_seq1, comp2237_c0_seq1, comp4323_c0_seq1, comp1441_c0_seq1, comp10400_c0_seq1, comp11761_c0_seq1, comp1105_c0_seq1, comp26226_c0_seq1, comp25368_c0_seq1, comp42_c0_seq1, comp2355_c0_seq1, comp1208_c0_seq1, comp269_c0_seq1, comp17273_c0_seq1, comp3082_c0_seq1, comp1332_c0_seq1, comp4184_c0_seq1, com…
GO:0009064	0.0252	glutamine family amino acid metabolic process	P	26	4	1511	673	OVER	comp2100_c0_seq1, comp91_c0_seq1, comp2237_c0_seq1, comp10400_c0_seq1, comp3308_c0_seq1, comp12012_c0_seq1, comp627_c0_seq1, comp116_c0_seq1, comp1788_c0_seq1, comp25368_c0_seq1, comp1742_c0_seq1, comp7213_c0_seq1, comp1208_c0_seq1, comp6431_c0_seq1, comp479_c0_seq1, comp3318_c0_seq1, comp882_c0_seq1, comp1293_c0_seq1, comp9506_c0_seq1, comp2535_c0_seq1, comp1704_c0_seq1, comp7326_c0_seq1, comp52…
GO:0031326	0.0257	regulation of cellular biosynthetic process	P	139	44	1398	633	OVER	comp1548_c0_seq1, comp4640_c0_seq1, comp2177_c0_seq1, comp1837_c0_seq1, comp6799_c0_seq1, comp11305_c0_seq1, comp325_c0_seq1, comp4079_c0_seq1, comp1392_c0_seq1, comp6420_c0_seq1, comp5258_c0_seq1, comp2042_c0_seq1, comp2710_c0_seq1, comp16_c0_seq1, comp3885_c0_seq1, comp26226_c0_seq1, comp2768_c0_seq1, comp10299_c0_seq1, comp11356_c0_seq1, comp11795_c0_seq1, comp24857_c0_seq1, comp8817_c0_seq1, …
GO:0006546	0.0258	glycine catabolic process	P	10	0	1527	677	OVER	comp14449_c0_seq1, comp4350_c0_seq1, comp6799_c0_seq1, comp2638_c0_seq1, comp1678_c0_seq1, comp2443_c0_seq1, comp4224_c0_seq1, comp838_c0_seq1, comp966_c0_seq1, comp2156_c0_seq1
GO:0009071	0.0258	serine family amino acid catabolic process	P	10	0	1527	677	OVER	comp14449_c0_seq1, comp4350_c0_seq1, comp6799_c0_seq1, comp2638_c0_seq1, comp1678_c0_seq1, comp2443_c0_seq1, comp4224_c0_seq1, comp838_c0_seq1, comp966_c0_seq1, comp2156_c0_seq1
GO:0070887	0.0298	cellular response to chemical stimulus	P	62	16	1475	661	OVER	comp12041_c0_seq1, comp98499_c0_seq1, comp10965_c0_seq1, comp22636_c0_seq1, comp1837_c0_seq1, comp4152_c0_seq1, comp11305_c0_seq1, comp4672_c0_seq1, comp2149_c0_seq1, comp4079_c0_seq1, comp5258_c0_seq1, comp13858_c0_seq1, comp4017_c0_seq1, comp5973_c0_seq1, comp8596_c0_seq1, comp3367_c0_seq1, comp4332_c0_seq1, comp10299_c0_seq1, comp6887_c0_seq1, comp586_c0_seq1, comp10235_c0_seq1, comp479_c0_seq…
GO:0044710	0.0304	single-organism metabolic process	P	618	243	919	434	OVER	comp4824_c0_seq1, comp2177_c0_seq1, comp4214_c0_seq1, comp4152_c0_seq1, comp430_c0_seq1, comp3140_c0_seq1, comp1698_c0_seq1, comp20520_c0_seq1, comp1274_c0_seq1, comp4323_c0_seq1, comp5258_c0_seq1, comp1775_c0_seq1, comp7218_c0_seq1, comp2286_c0_seq1, comp1711_c0_seq1, comp2036_c0_seq1, comp15079_c0_seq1, comp92765_c0_seq1, comp3703_c0_seq1, comp44003_c0_seq1, comp2145_c0_seq1, comp4730_c0_seq1, …
GO:0006534	0.0306	cysteine metabolic process	P	35	7	1502	670	OVER	comp599_c0_seq1, comp4350_c0_seq1, comp4672_c0_seq1, comp1199_c0_seq1, comp2237_c0_seq1, comp1441_c0_seq1, comp11761_c0_seq1, comp1105_c0_seq1, comp26226_c0_seq1, comp17273_c0_seq1, comp3082_c0_seq1, comp1332_c0_seq1, comp16957_c0_seq1, comp966_c0_seq1, comp5490_c0_seq1, comp1997_c0_seq1, comp6914_c0_seq1, comp2186_c0_seq1, comp21205_c0_seq1, comp1678_c0_seq1, comp1293_c0_seq1, comp3167_c0_seq1, …
GO:0009070	0.0306	serine family amino acid biosynthetic process	P	35	7	1502	670	OVER	comp599_c0_seq1, comp4350_c0_seq1, comp4672_c0_seq1, comp17279_c0_seq1, comp8041_c0_seq1, comp1199_c0_seq1, comp1441_c0_seq1, comp11761_c0_seq1, comp1105_c0_seq1, comp26226_c0_seq1, comp17273_c0_seq1, comp3082_c0_seq1, comp1332_c0_seq1, comp16957_c0_seq1, comp966_c0_seq1, comp5490_c0_seq1, comp1997_c0_seq1, comp6914_c0_seq1, comp2186_c0_seq1, comp21205_c0_seq1, comp1678_c0_seq1, comp3167_c0_seq1,…
GO:0044723	0.0307	single-organism carbohydrate metabolic process	P	140	45	1397	632	OVER	comp4214_c0_seq1, comp3035_c0_seq1, comp1441_c0_seq1, comp7218_c0_seq1, comp1711_c0_seq1, comp1788_c0_seq1, comp1918_c0_seq1, comp1223_c0_seq1, comp11356_c0_seq1, comp192_c0_seq1, comp3703_c0_seq1, comp1454_c0_seq1, comp9026_c0_seq1, comp4486_c0_seq1, comp479_c0_seq1, comp4184_c0_seq1, comp44848_c0_seq1, comp850_c0_seq1, comp104_c0_seq1, comp135_c0_seq1, comp60895_c0_seq1, comp2307_c0_seq1, comp8…
GO:0016052	0.0314	carbohydrate catabolic process	P	53	13	1484	664	OVER	comp1792_c0_seq1, comp7218_c0_seq1, comp1711_c0_seq1, comp16898_c0_seq1, comp192_c0_seq1, comp269_c0_seq1, comp1484_c0_seq1, comp479_c0_seq1, comp8712_c0_seq1, comp4184_c0_seq1, comp24_c0_seq1, comp44848_c0_seq1, comp897_c0_seq1, comp135_c0_seq1, comp35492_c0_seq1, comp7832_c0_seq1, comp60895_c0_seq1, comp6215_c0_seq1, comp1964_c0_seq1, comp2643_c0_seq1, comp2475_c0_seq1, comp1079_c0_seq1, comp50…
GO:0006721	0.0314	terpenoid metabolic process	P	38	8	1499	669	OVER	comp15898_c0_seq1, comp9512_c0_seq1, comp6799_c0_seq1, comp4672_c0_seq1, comp66066_c0_seq1, comp13084_c0_seq1, comp15409_c0_seq1, comp1274_c0_seq1, comp11213_c0_seq1, comp15622_c0_seq1, comp13858_c0_seq1, comp1153_c0_seq1, comp14449_c0_seq1, comp8817_c0_seq1, comp5094_c0_seq1, comp14284_c0_seq1, comp3715_c0_seq1, comp19994_c0_seq1, comp1678_c0_seq1, comp6337_c0_seq1, comp13500_c0_seq1, comp2151_c…
GO:0046364	0.0314	monosaccharide biosynthetic process	P	38	8	1499	669	OVER	comp14629_c0_seq1, comp1943_c0_seq1, comp4350_c0_seq1, comp1257_c0_seq1, comp249_c0_seq1, comp247_c0_seq1, comp493_c0_seq1, comp1788_c0_seq1, comp16898_c0_seq1, comp269_c0_seq1, comp479_c0_seq1, comp4184_c0_seq1, comp24_c0_seq1, comp44848_c0_seq1, comp897_c0_seq1, comp135_c0_seq1, comp60895_c0_seq1, comp2186_c0_seq1, comp577_c0_seq1, comp2643_c0_seq1, comp2475_c0_seq1, comp1342_c0_seq1, comp1982_…
GO:0043207	0.0318	response to external biotic stimulus	P	50	12	1487	665	OVER	comp6692_c0_seq1, comp12041_c0_seq1, comp22636_c0_seq1, comp6525_c0_seq1, comp27279_c0_seq1, comp4321_c0_seq1, comp3140_c0_seq1, comp2149_c0_seq1, comp815_c0_seq1, comp3084_c0_seq1, comp3367_c0_seq1, comp10299_c0_seq1, comp4578_c0_seq1, comp1113_c0_seq1, comp104_c0_seq1, comp3118_c0_seq1, comp33028_c0_seq1, comp4224_c0_seq1, comp6880_c0_seq1, comp2475_c0_seq1, comp2156_c0_seq1, comp6064_c0_seq1, …
GO:0051707	0.0318	response to other organism	P	50	12	1487	665	OVER	comp6692_c0_seq1, comp12041_c0_seq1, comp22636_c0_seq1, comp6525_c0_seq1, comp27279_c0_seq1, comp4321_c0_seq1, comp3140_c0_seq1, comp2149_c0_seq1, comp815_c0_seq1, comp3084_c0_seq1, comp3367_c0_seq1, comp10299_c0_seq1, comp4578_c0_seq1, comp1113_c0_seq1, comp104_c0_seq1, comp3118_c0_seq1, comp33028_c0_seq1, comp4224_c0_seq1, comp6880_c0_seq1, comp2475_c0_seq1, comp2156_c0_seq1, comp6064_c0_seq1, …
GO:0009266	0.032	response to temperature stimulus	P	44	10	1493	667	OVER	comp3492_c0_seq1, comp1760_c0_seq1, comp418_c0_seq1, comp6799_c0_seq1, comp159_c0_seq1, comp12390_c0_seq1, comp6906_c0_seq1, comp13084_c0_seq1, comp249_c0_seq1, comp963_c0_seq1, comp15409_c0_seq1, comp5258_c0_seq1, comp493_c0_seq1, comp13858_c0_seq1, comp14449_c0_seq1, comp3367_c0_seq1, comp373_c0_seq1, comp2553_c0_seq1, comp7372_c0_seq1, comp4607_c0_seq1, comp330_c0_seq1, comp1829_c0_seq1, comp9…
GO:0046907	0.0325	intracellular transport	P	108	33	1429	644	OVER	comp6692_c0_seq1, comp6938_c0_seq1, comp11153_c0_seq1, comp11305_c0_seq1, comp1180_c0_seq1, comp2149_c0_seq1, comp2528_c0_seq1, comp907_c0_seq1, comp584_c0_seq1, comp505_c0_seq1, comp7884_c0_seq1, comp1088_c0_seq1, comp3384_c0_seq1, comp8350_c0_seq1, comp14712_c0_seq1, comp1417_c0_seq1, comp8065_c0_seq1, comp1252_c0_seq1, comp792_c0_seq1, comp5160_c0_seq1, comp854_c0_seq1, comp1065_c0_seq1, comp1…
GO:0006605	0.0339	protein targeting	P	64	17	1473	660	OVER	comp6692_c0_seq1, comp12041_c0_seq1, comp6938_c0_seq1, comp3142_c0_seq1, comp11305_c0_seq1, comp1135_c0_seq1, comp1180_c0_seq1, comp2149_c0_seq1, comp9028_c0_seq1, comp9287_c0_seq1, comp3367_c0_seq1, comp505_c0_seq1, comp2522_c0_seq1, comp7884_c0_seq1, comp8350_c0_seq1, comp1113_c0_seq1, comp8065_c0_seq1, comp1252_c0_seq1, comp2156_c0_seq1, comp10413_c0_seq1, comp2638_c0_seq1, comp5160_c0_seq1, c…
GO:0005829	0.035	cytosol	C	167	56	1370	621	OVER	comp12698_c0_seq1, comp91_c0_seq1, comp3140_c0_seq1, comp1788_c0_seq1, comp4332_c0_seq1, comp505_c0_seq1, comp299_c0_seq1, comp3596_c0_seq1, comp678_c0_seq1, comp254_c0_seq1, comp4118_c0_seq1, comp36438_c0_seq1, comp44848_c0_seq1, comp4373_c0_seq1, comp2291_c0_seq1, comp3073_c0_seq1, comp60895_c0_seq1, comp808_c0_seq1, comp5783_c0_seq1, comp2643_c0_seq1, comp2485_c0_seq1, comp27717_c0_seq1, comp2…
GO:0019252	0.0364	starch biosynthetic process	P	31	6	1506	671	OVER	comp15592_c0_seq1, comp3035_c0_seq1, comp1929_c0_seq1, comp599_c0_seq1, comp35410_c0_seq1, comp8596_c0_seq1, comp11356_c0_seq1, comp7372_c0_seq1, comp19106_c0_seq1, comp3703_c0_seq1, comp7626_c0_seq1, comp1454_c0_seq1, comp9026_c0_seq1, comp9091_c0_seq1, comp104_c0_seq1, comp7481_c0_seq1, comp7832_c0_seq1, comp19550_c0_seq1, comp2307_c0_seq1, comp18462_c0_seq1, comp196_c0_seq1, comp7860_c0_seq1, …
GO:0051049	0.0366	regulation of transport	P	21	3	1516	674	OVER	comp104_c0_seq1, comp4954_c0_seq1, comp9946_c0_seq1, comp2307_c0_seq1, comp2149_c0_seq1, comp10869_c0_seq1, comp747_c0_seq1, comp791_c0_seq1, comp2475_c0_seq1, comp493_c0_seq1, comp592_c0_seq1, comp2156_c0_seq1, comp13155_c0_seq1, comp4332_c0_seq1, comp2089_c0_seq1, comp13681_c0_seq1, comp16355_c0_seq1, comp13885_c0_seq1, comp26395_c0_seq1, comp1332_c0_seq1, comp13750_c0_seq1
GO:0051186	0.037	cofactor metabolic process	P	146	48	1391	629	OVER	comp11153_c0_seq1, comp4152_c0_seq1, comp27279_c0_seq1, comp6799_c0_seq1, comp4672_c0_seq1, comp1274_c0_seq1, comp4323_c0_seq1, comp907_c0_seq1, comp1441_c0_seq1, comp1918_c0_seq1, comp92765_c0_seq1, comp3703_c0_seq1, comp2145_c0_seq1, comp1454_c0_seq1, comp26395_c0_seq1, comp4531_c0_seq1, comp479_c0_seq1, comp4184_c0_seq1, comp44848_c0_seq1, comp14741_c0_seq1, comp135_c0_seq1, comp3073_c0_seq1, …
GO:0006655	0.0372	phosphatidylglycerol biosynthetic process	P	9	0	1528	677	OVER	comp1113_c0_seq1, comp11153_c0_seq1, comp1735_c0_seq1, comp3035_c0_seq1, comp6799_c0_seq1, comp2638_c0_seq1, comp6080_c0_seq1, comp10662_c0_seq1, comp11213_c0_seq1
GO:0006522	0.0372	alanine metabolic process	P	9	0	1528	677	OVER	comp627_c0_seq1, comp2100_c0_seq1, comp5282_c0_seq1, comp1059_c0_seq1, comp91_c0_seq1, comp1293_c0_seq1, comp2237_c0_seq1, comp3308_c0_seq1, comp9913_c0_seq1
GO:0006531	0.0372	aspartate metabolic process	P	9	0	1528	677	OVER	comp627_c0_seq1, comp2100_c0_seq1, comp5282_c0_seq1, comp1059_c0_seq1, comp91_c0_seq1, comp1293_c0_seq1, comp2237_c0_seq1, comp3308_c0_seq1, comp9913_c0_seq1
GO:0009078	0.0372	pyruvate family amino acid metabolic process	P	9	0	1528	677	OVER	comp627_c0_seq1, comp2100_c0_seq1, comp5282_c0_seq1, comp1059_c0_seq1, comp91_c0_seq1, comp1293_c0_seq1, comp2237_c0_seq1, comp3308_c0_seq1, comp9913_c0_seq1
GO:0019319	0.0382	hexose biosynthetic process	P	37	8	1500	669	OVER	comp14629_c0_seq1, comp1943_c0_seq1, comp4350_c0_seq1, comp1257_c0_seq1, comp249_c0_seq1, comp247_c0_seq1, comp493_c0_seq1, comp1788_c0_seq1, comp16898_c0_seq1, comp269_c0_seq1, comp479_c0_seq1, comp4184_c0_seq1, comp24_c0_seq1, comp44848_c0_seq1, comp897_c0_seq1, comp135_c0_seq1, comp60895_c0_seq1, comp2186_c0_seq1, comp577_c0_seq1, comp2643_c0_seq1, comp2475_c0_seq1, comp1342_c0_seq1, comp1982_…
GO:0006094	0.0382	gluconeogenesis	P	37	8	1500	669	OVER	comp14629_c0_seq1, comp1943_c0_seq1, comp4350_c0_seq1, comp1257_c0_seq1, comp249_c0_seq1, comp247_c0_seq1, comp493_c0_seq1, comp1788_c0_seq1, comp16898_c0_seq1, comp269_c0_seq1, comp479_c0_seq1, comp4184_c0_seq1, comp24_c0_seq1, comp44848_c0_seq1, comp897_c0_seq1, comp135_c0_seq1, comp60895_c0_seq1, comp2186_c0_seq1, comp577_c0_seq1, comp2643_c0_seq1, comp2475_c0_seq1, comp1342_c0_seq1, comp1982_…
GO:0044042	0.0383	glucan metabolic process	P	66	18	1471	659	OVER	comp4214_c0_seq1, comp3035_c0_seq1, comp1929_c0_seq1, comp599_c0_seq1, comp5194_c0_seq1, comp7218_c0_seq1, comp1711_c0_seq1, comp8596_c0_seq1, comp11356_c0_seq1, comp481_c0_seq1, comp7372_c0_seq1, comp42424_c0_seq1, comp19106_c0_seq1, comp3703_c0_seq1, comp1454_c0_seq1, comp9026_c0_seq1, comp785_c0_seq1, comp8712_c0_seq1, comp1272_c0_seq1, comp104_c0_seq1, comp7832_c0_seq1, comp19550_c0_seq1, com…
GO:0044264	0.0383	cellular polysaccharide metabolic process	P	66	18	1471	659	OVER	comp4214_c0_seq1, comp3035_c0_seq1, comp1929_c0_seq1, comp599_c0_seq1, comp5194_c0_seq1, comp7218_c0_seq1, comp1711_c0_seq1, comp8596_c0_seq1, comp11356_c0_seq1, comp481_c0_seq1, comp7372_c0_seq1, comp42424_c0_seq1, comp19106_c0_seq1, comp3703_c0_seq1, comp1454_c0_seq1, comp9026_c0_seq1, comp785_c0_seq1, comp8712_c0_seq1, comp1272_c0_seq1, comp104_c0_seq1, comp7832_c0_seq1, comp19550_c0_seq1, com…
GO:0006073	0.0383	cellular glucan metabolic process	P	66	18	1471	659	OVER	comp4214_c0_seq1, comp3035_c0_seq1, comp1929_c0_seq1, comp599_c0_seq1, comp5194_c0_seq1, comp7218_c0_seq1, comp1711_c0_seq1, comp8596_c0_seq1, comp11356_c0_seq1, comp481_c0_seq1, comp7372_c0_seq1, comp42424_c0_seq1, comp19106_c0_seq1, comp3703_c0_seq1, comp1454_c0_seq1, comp9026_c0_seq1, comp785_c0_seq1, comp8712_c0_seq1, comp1272_c0_seq1, comp104_c0_seq1, comp7832_c0_seq1, comp19550_c0_seq1, com…
GO:0050896	0.0385	response to stimulus	P	324	120	1213	557	OVER	comp6692_c0_seq1, comp44397_c0_seq1, comp98499_c0_seq1, comp4214_c0_seq1, comp1837_c0_seq1, comp4152_c0_seq1, comp11305_c0_seq1, comp3140_c0_seq1, comp963_c0_seq1, comp1274_c0_seq1, comp5258_c0_seq1, comp907_c0_seq1, comp9523_c0_seq1, comp4332_c0_seq1, comp15079_c0_seq1, comp1454_c0_seq1, comp7884_c0_seq1, comp1088_c0_seq1, comp4730_c0_seq1, comp3384_c0_seq1, comp479_c0_seq1, comp8817_c0_seq1, co…
GO:1902580	0.0395	single-organism cellular localization	P	63	17	1474	660	OVER	comp6692_c0_seq1, comp12041_c0_seq1, comp6938_c0_seq1, comp3142_c0_seq1, comp11305_c0_seq1, comp1135_c0_seq1, comp1180_c0_seq1, comp2149_c0_seq1, comp9028_c0_seq1, comp9287_c0_seq1, comp3367_c0_seq1, comp505_c0_seq1, comp2522_c0_seq1, comp7884_c0_seq1, comp8350_c0_seq1, comp1113_c0_seq1, comp8065_c0_seq1, comp1252_c0_seq1, comp2156_c0_seq1, comp10413_c0_seq1, comp2638_c0_seq1, comp5160_c0_seq1, c…
GO:0044802	0.0395	single-organism membrane organization	P	63	17	1474	660	OVER	comp12041_c0_seq1, comp27279_c0_seq1, comp599_c0_seq1, comp1135_c0_seq1, comp2149_c0_seq1, comp15409_c0_seq1, comp2042_c0_seq1, comp9028_c0_seq1, comp8596_c0_seq1, comp9287_c0_seq1, comp3367_c0_seq1, comp10299_c0_seq1, comp11356_c0_seq1, comp1435_c0_seq1, comp1454_c0_seq1, comp1113_c0_seq1, comp3715_c0_seq1, comp2307_c0_seq1, comp3607_c0_seq1, comp6337_c0_seq1, comp4739_c0_seq1, comp5799_c0_seq1,…
GO:0051171	0.0405	regulation of nitrogen compound metabolic process	P	140	46	1397	631	OVER	comp1548_c0_seq1, comp4640_c0_seq1, comp2177_c0_seq1, comp1837_c0_seq1, comp6799_c0_seq1, comp11305_c0_seq1, comp325_c0_seq1, comp4079_c0_seq1, comp1392_c0_seq1, comp6420_c0_seq1, comp5258_c0_seq1, comp2042_c0_seq1, comp2710_c0_seq1, comp16_c0_seq1, comp3885_c0_seq1, comp26226_c0_seq1, comp2768_c0_seq1, comp10299_c0_seq1, comp11356_c0_seq1, comp11795_c0_seq1, comp24857_c0_seq1, comp8817_c0_seq1, …
GO:0019750	0.0405	chloroplast localization	P	24	4	1513	673	OVER	comp1113_c0_seq1, comp5094_c0_seq1, comp3462_c0_seq1, comp5490_c0_seq1, comp3715_c0_seq1, comp27279_c0_seq1, comp20262_c0_seq1, comp927_c0_seq1, comp6337_c0_seq1, comp4739_c0_seq1, comp2042_c0_seq1, comp2475_c0_seq1, comp7860_c0_seq1, comp1810_c0_seq1, comp2868_c0_seq1, comp35770_c0_seq1, comp2638_c0_seq1, comp11356_c0_seq1, comp1780_c0_seq1, comp11316_c0_seq1, comp9524_c0_seq1, comp7626_c0_seq1,…
GO:0051644	0.0405	plastid localization	P	24	4	1513	673	OVER	comp1113_c0_seq1, comp5094_c0_seq1, comp3462_c0_seq1, comp5490_c0_seq1, comp3715_c0_seq1, comp27279_c0_seq1, comp20262_c0_seq1, comp927_c0_seq1, comp6337_c0_seq1, comp4739_c0_seq1, comp2042_c0_seq1, comp2475_c0_seq1, comp7860_c0_seq1, comp1810_c0_seq1, comp2868_c0_seq1, comp35770_c0_seq1, comp2638_c0_seq1, comp11356_c0_seq1, comp1780_c0_seq1, comp11316_c0_seq1, comp9524_c0_seq1, comp7626_c0_seq1,…
GO:0051667	0.0405	establishment of plastid localization	P	24	4	1513	673	OVER	comp1113_c0_seq1, comp5094_c0_seq1, comp3462_c0_seq1, comp5490_c0_seq1, comp3715_c0_seq1, comp27279_c0_seq1, comp20262_c0_seq1, comp927_c0_seq1, comp6337_c0_seq1, comp4739_c0_seq1, comp2042_c0_seq1, comp2475_c0_seq1, comp7860_c0_seq1, comp1810_c0_seq1, comp2868_c0_seq1, comp35770_c0_seq1, comp2638_c0_seq1, comp11356_c0_seq1, comp1780_c0_seq1, comp11316_c0_seq1, comp9524_c0_seq1, comp7626_c0_seq1,…
GO:0009902	0.0405	chloroplast relocation	P	24	4	1513	673	OVER	comp1113_c0_seq1, comp5094_c0_seq1, comp3462_c0_seq1, comp5490_c0_seq1, comp3715_c0_seq1, comp27279_c0_seq1, comp20262_c0_seq1, comp927_c0_seq1, comp6337_c0_seq1, comp4739_c0_seq1, comp2042_c0_seq1, comp2475_c0_seq1, comp7860_c0_seq1, comp1810_c0_seq1, comp2868_c0_seq1, comp35770_c0_seq1, comp2638_c0_seq1, comp11356_c0_seq1, comp1780_c0_seq1, comp11316_c0_seq1, comp9524_c0_seq1, comp7626_c0_seq1,…
GO:0016684	0.0408	oxidoreductase activity, acting on peroxide as acceptor	F	17	2	1520	675	OVER	comp15112_c0_seq1, comp12057_c0_seq1, comp6730_c0_seq1, comp4100_c0_seq1, comp159_c0_seq1, comp2058_c0_seq1, comp156_c0_seq1, comp8597_c0_seq1, comp1507_c0_seq1, comp2611_c0_seq1, comp18734_c0_seq1, comp11288_c0_seq1, comp457_c0_seq1, comp6257_c0_seq1, comp1413_c0_seq1, comp1690_c0_seq1, comp21461_c0_seq1
GO:0030170	0.0408	pyridoxal phosphate binding	F	17	2	1520	675	OVER	comp10509_c0_seq1, comp14741_c0_seq1, comp1997_c0_seq1, comp1293_c0_seq1, comp2237_c0_seq1, comp808_c0_seq1, comp815_c0_seq1, comp3209_c0_seq1, comp627_c0_seq1, comp4065_c0_seq1, comp5282_c0_seq1, comp3802_c0_seq1, comp9035_c0_seq1, comp4357_c0_seq1, comp8792_c0_seq1, comp1187_c0_seq1, comp13476_c0_seq1
GO:0010114	0.0408	response to red light	P	17	2	1520	675	OVER	comp5490_c0_seq1, comp4672_c0_seq1, comp2307_c0_seq1, comp4358_c0_seq1, comp5072_c0_seq1, comp2149_c0_seq1, comp6337_c0_seq1, comp10869_c0_seq1, comp17821_c0_seq1, comp469_c0_seq1, comp2475_c0_seq1, comp10134_c0_seq1, comp2156_c0_seq1, comp13681_c0_seq1, comp7935_c0_seq1, comp1332_c0_seq1, comp8817_c0_seq1
GO:0016043	0.0426	cellular component organization	P	257	93	1280	584	OVER	comp6692_c0_seq1, comp11305_c0_seq1, comp1180_c0_seq1, comp4794_c0_seq1, comp5258_c0_seq1, comp907_c0_seq1, comp2042_c0_seq1, comp3767_c0_seq1, comp4332_c0_seq1, comp299_c0_seq1, comp92765_c0_seq1, comp1454_c0_seq1, comp7884_c0_seq1, comp4730_c0_seq1, comp8817_c0_seq1, comp4373_c0_seq1, comp2216_c0_seq1, comp6592_c0_seq1, comp2307_c0_seq1, comp5810_c0_seq1, comp1964_c0_seq1, comp17821_c0_seq1, co…
GO:0009697	0.0428	salicylic acid biosynthetic process	P	13	1	1524	676	OVER	comp12041_c0_seq1, comp3492_c0_seq1, comp5490_c0_seq1, comp6914_c0_seq1, comp13084_c0_seq1, comp2149_c0_seq1, comp815_c0_seq1, comp4999_c0_seq1, comp2156_c0_seq1, comp3367_c0_seq1, comp4607_c0_seq1, comp3057_c0_seq1, comp966_c0_seq1
GO:0006000	0.0428	fructose metabolic process	P	13	1	1524	676	OVER	comp44848_c0_seq1, comp135_c0_seq1, comp4350_c0_seq1, comp60895_c0_seq1, comp25093_c0_seq1, comp1079_c0_seq1, comp1223_c0_seq1, comp2469_c0_seq1, comp7935_c0_seq1, comp1110_c0_seq1, comp4888_c0_seq1, comp3057_c0_seq1, comp7701_c0_seq1
GO:0046189	0.0428	phenol-containing compound biosynthetic process	P	13	1	1524	676	OVER	comp12041_c0_seq1, comp3492_c0_seq1, comp5490_c0_seq1, comp6914_c0_seq1, comp13084_c0_seq1, comp2149_c0_seq1, comp815_c0_seq1, comp4999_c0_seq1, comp2156_c0_seq1, comp3367_c0_seq1, comp4607_c0_seq1, comp3057_c0_seq1, comp966_c0_seq1
GO:0016787	0.0429	hydrolase activity	F	252	91	1285	586	OVER	comp235_c0_seq1, comp58606_c0_seq1, comp2042_c0_seq1, comp3812_c0_seq1, comp7218_c0_seq1, comp1711_c0_seq1, comp2036_c0_seq1, comp3703_c0_seq1, comp1088_c0_seq1, comp3384_c0_seq1, comp2357_c0_seq1, comp81847_c0_seq1, comp9240_c0_seq1, comp3195_c0_seq1, comp9077_c0_seq1, comp7757_c0_seq1, comp2537_c0_seq1, comp5810_c0_seq1, comp82_c0_seq1, comp1448_c0_seq1, comp4859_c0_seq1, comp7784_c0_seq1, comp…
GO:0009416	0.0429	response to light stimulus	P	68	19	1469	658	OVER	comp1760_c0_seq1, comp599_c0_seq1, comp6799_c0_seq1, comp6906_c0_seq1, comp4672_c0_seq1, comp5072_c0_seq1, comp2149_c0_seq1, comp1274_c0_seq1, comp1105_c0_seq1, comp3367_c0_seq1, comp4332_c0_seq1, comp4940_c0_seq1, comp7372_c0_seq1, comp6887_c0_seq1, comp1435_c0_seq1, comp4730_c0_seq1, comp1332_c0_seq1, comp8817_c0_seq1, comp104_c0_seq1, comp2307_c0_seq1, comp5810_c0_seq1, comp4358_c0_seq1, comp6…
GO:0016482	0.0429	cytoplasmic transport	P	68	19	1469	658	OVER	comp6692_c0_seq1, comp6938_c0_seq1, comp3142_c0_seq1, comp11305_c0_seq1, comp1135_c0_seq1, comp1180_c0_seq1, comp9317_c0_seq1, comp9028_c0_seq1, comp558_c0_seq1, comp9287_c0_seq1, comp505_c0_seq1, comp6887_c0_seq1, comp2522_c0_seq1, comp7884_c0_seq1, comp1088_c0_seq1, comp3384_c0_seq1, comp8350_c0_seq1, comp1113_c0_seq1, comp8065_c0_seq1, comp1252_c0_seq1, comp2156_c0_seq1, comp10413_c0_seq1, com…
GO:0009314	0.0429	response to radiation	P	68	19	1469	658	OVER	comp1760_c0_seq1, comp599_c0_seq1, comp6799_c0_seq1, comp6906_c0_seq1, comp4672_c0_seq1, comp5072_c0_seq1, comp2149_c0_seq1, comp1274_c0_seq1, comp1105_c0_seq1, comp3367_c0_seq1, comp4332_c0_seq1, comp4940_c0_seq1, comp7372_c0_seq1, comp6887_c0_seq1, comp1435_c0_seq1, comp4730_c0_seq1, comp1332_c0_seq1, comp8817_c0_seq1, comp104_c0_seq1, comp2307_c0_seq1, comp5810_c0_seq1, comp4358_c0_seq1, comp6…
GO:0051640	0.0432	organelle localization	P	27	5	1510	672	OVER	comp3462_c0_seq1, comp27279_c0_seq1, comp20262_c0_seq1, comp2042_c0_seq1, comp18003_c0_seq1, comp11356_c0_seq1, comp9524_c0_seq1, comp7626_c0_seq1, comp754_c0_seq1, comp1113_c0_seq1, comp5094_c0_seq1, comp5490_c0_seq1, comp3715_c0_seq1, comp927_c0_seq1, comp6337_c0_seq1, comp4739_c0_seq1, comp2475_c0_seq1, comp7860_c0_seq1, comp1810_c0_seq1, comp2868_c0_seq1, comp35770_c0_seq1, comp2638_c0_seq1, …
GO:0046165	0.0432	alcohol biosynthetic process	P	27	5	1510	672	OVER	comp10965_c0_seq1, comp15592_c0_seq1, comp9512_c0_seq1, comp66066_c0_seq1, comp7230_c0_seq1, comp13858_c0_seq1, comp2741_c0_seq1, comp1153_c0_seq1, comp14449_c0_seq1, comp481_c0_seq1, comp1621_c0_seq1, comp4730_c0_seq1, comp2260_c0_seq1, comp15709_c0_seq1, comp27680_c0_seq1, comp19550_c0_seq1, comp19994_c0_seq1, comp4224_c0_seq1, comp9506_c0_seq1, comp196_c0_seq1, comp3410_c0_seq1, comp6591_c0_se…
GO:0061024	0.0443	membrane organization	P	65	18	1472	659	OVER	comp12041_c0_seq1, comp27279_c0_seq1, comp599_c0_seq1, comp1135_c0_seq1, comp2149_c0_seq1, comp15409_c0_seq1, comp2042_c0_seq1, comp9028_c0_seq1, comp8596_c0_seq1, comp9287_c0_seq1, comp3367_c0_seq1, comp10299_c0_seq1, comp11356_c0_seq1, comp2494_c0_seq1, comp1435_c0_seq1, comp1454_c0_seq1, comp1113_c0_seq1, comp3715_c0_seq1, comp2307_c0_seq1, comp3607_c0_seq1, comp6337_c0_seq1, comp4739_c0_seq1,…
GO:0019637	0.045	organophosphate metabolic process	P	207	73	1330	604	OVER	comp20520_c0_seq1, comp907_c0_seq1, comp2042_c0_seq1, comp92765_c0_seq1, comp3703_c0_seq1, comp1454_c0_seq1, comp479_c0_seq1, comp81847_c0_seq1, comp8817_c0_seq1, comp4184_c0_seq1, comp44848_c0_seq1, comp135_c0_seq1, comp9398_c0_seq1, comp2231_c0_seq1, comp2307_c0_seq1, comp5810_c0_seq1, comp6215_c0_seq1, comp1964_c0_seq1, comp17821_c0_seq1, comp2643_c0_seq1, comp2475_c0_seq1, comp1448_c0_seq1, c…
GO:0098542	0.0453	defense response to other organism	P	45	11	1492	666	OVER	comp12041_c0_seq1, comp3492_c0_seq1, comp22636_c0_seq1, comp6525_c0_seq1, comp27279_c0_seq1, comp4321_c0_seq1, comp13084_c0_seq1, comp2149_c0_seq1, comp1960_c0_seq1, comp7812_c0_seq1, comp815_c0_seq1, comp493_c0_seq1, comp8837_c0_seq1, comp14449_c0_seq1, comp2874_c0_seq1, comp3084_c0_seq1, comp3367_c0_seq1, comp10299_c0_seq1, comp373_c0_seq1, comp4607_c0_seq1, comp2144_c0_seq1, comp4578_c0_seq1, …
GO:0051254	0.0462	positive regulation of RNA metabolic process	P	39	9	1498	668	OVER	comp8013_c0_seq1, comp20262_c0_seq1, comp6799_c0_seq1, comp11305_c0_seq1, comp1135_c0_seq1, comp8852_c0_seq1, comp14565_c0_seq1, comp7230_c0_seq1, comp5258_c0_seq1, comp217_c0_seq1, comp2042_c0_seq1, comp35378_c0_seq1, comp1742_c0_seq1, comp2553_c0_seq1, comp11356_c0_seq1, comp6887_c0_seq1, comp9524_c0_seq1, comp42014_c0_seq1, comp24857_c0_seq1, comp541_c0_seq1, comp1113_c0_seq1, comp14711_c0_seq…
GO:0045935	0.0462	positive regulation of nucleobase-containing compound metabolic process	P	39	9	1498	668	OVER	comp8013_c0_seq1, comp20262_c0_seq1, comp6799_c0_seq1, comp11305_c0_seq1, comp1135_c0_seq1, comp8852_c0_seq1, comp14565_c0_seq1, comp7230_c0_seq1, comp5258_c0_seq1, comp217_c0_seq1, comp2042_c0_seq1, comp35378_c0_seq1, comp1742_c0_seq1, comp2553_c0_seq1, comp11356_c0_seq1, comp6887_c0_seq1, comp9524_c0_seq1, comp42014_c0_seq1, comp24857_c0_seq1, comp541_c0_seq1, comp1113_c0_seq1, comp14711_c0_seq…
GO:0016114	0.0462	terpenoid biosynthetic process	P	36	8	1501	669	OVER	comp15898_c0_seq1, comp9512_c0_seq1, comp6799_c0_seq1, comp4672_c0_seq1, comp66066_c0_seq1, comp13084_c0_seq1, comp15409_c0_seq1, comp1274_c0_seq1, comp11213_c0_seq1, comp13858_c0_seq1, comp1153_c0_seq1, comp14449_c0_seq1, comp8817_c0_seq1, comp5094_c0_seq1, comp14284_c0_seq1, comp3715_c0_seq1, comp19994_c0_seq1, comp1678_c0_seq1, comp6337_c0_seq1, comp13500_c0_seq1, comp2151_c0_seq1, comp4224_c0…
GO:0009250	0.0462	glucan biosynthetic process	P	36	8	1501	669	OVER	comp15592_c0_seq1, comp3035_c0_seq1, comp1929_c0_seq1, comp599_c0_seq1, comp35410_c0_seq1, comp7275_c0_seq1, comp720_c0_seq1, comp8596_c0_seq1, comp11356_c0_seq1, comp10893_c0_seq1, comp7372_c0_seq1, comp19106_c0_seq1, comp3703_c0_seq1, comp7626_c0_seq1, comp1454_c0_seq1, comp9026_c0_seq1, comp9091_c0_seq1, comp104_c0_seq1, comp7481_c0_seq1, comp7832_c0_seq1, comp19550_c0_seq1, comp2307_c0_seq1, …
GO:0006066	0.0462	alcohol metabolic process	P	36	8	1501	669	OVER	comp10965_c0_seq1, comp996_c0_seq1, comp15592_c0_seq1, comp9512_c0_seq1, comp4350_c0_seq1, comp66066_c0_seq1, comp7230_c0_seq1, comp13858_c0_seq1, comp2741_c0_seq1, comp1153_c0_seq1, comp14449_c0_seq1, comp481_c0_seq1, comp1621_c0_seq1, comp4730_c0_seq1, comp81847_c0_seq1, comp2260_c0_seq1, comp135_c0_seq1, comp15709_c0_seq1, comp27680_c0_seq1, comp19550_c0_seq1, comp19994_c0_seq1, comp4224_c0_se…
GO:0042221	0.0468	response to chemical	P	164	56	1373	621	OVER	comp6692_c0_seq1, comp44397_c0_seq1, comp98499_c0_seq1, comp1837_c0_seq1, comp4152_c0_seq1, comp11305_c0_seq1, comp6632_c0_seq1, comp4672_c0_seq1, comp12698_c0_seq1, comp2149_c0_seq1, comp4079_c0_seq1, comp5258_c0_seq1, comp907_c0_seq1, comp13858_c0_seq1, comp5973_c0_seq1, comp9523_c0_seq1, comp4332_c0_seq1, comp10299_c0_seq1, comp61185_c0_seq1, comp18734_c0_seq1, comp678_c0_seq1, comp7884_c0_seq…
GO:0006414	0.047	translational elongation	P	20	3	1517	674	OVER	comp3715_c0_seq1, comp1449_c0_seq1, comp325_c0_seq1, comp568_c0_seq1, comp709_c0_seq1, comp7860_c0_seq1, comp423_c0_seq1, comp9028_c0_seq1, comp16_c0_seq1, comp26127_c0_seq1, comp6620_c0_seq1, comp11127_c0_seq1, comp5160_c0_seq1, comp2899_c0_seq1, comp1542_c0_seq1, comp1262_c0_seq1, comp16063_c0_seq1, comp1134_c0_seq1, comp1499_c0_seq1, comp375_c0_seq1
GO:0043269	0.047	regulation of ion transport	P	20	3	1517	674	OVER	comp104_c0_seq1, comp4954_c0_seq1, comp9946_c0_seq1, comp2307_c0_seq1, comp2149_c0_seq1, comp10869_c0_seq1, comp747_c0_seq1, comp791_c0_seq1, comp2475_c0_seq1, comp592_c0_seq1, comp2156_c0_seq1, comp13155_c0_seq1, comp4332_c0_seq1, comp2089_c0_seq1, comp13681_c0_seq1, comp16355_c0_seq1, comp13885_c0_seq1, comp26395_c0_seq1, comp1332_c0_seq1, comp13750_c0_seq1
GO:0044283	0.0473	small molecule biosynthetic process	P	184	64	1353	613	OVER	comp2100_c0_seq1, comp4152_c0_seq1, comp430_c0_seq1, comp6799_c0_seq1, comp4672_c0_seq1, comp91_c0_seq1, comp17279_c0_seq1, comp2149_c0_seq1, comp4323_c0_seq1, comp907_c0_seq1, comp1441_c0_seq1, comp1775_c0_seq1, comp13858_c0_seq1, comp1105_c0_seq1, comp26226_c0_seq1, comp1788_c0_seq1, comp25368_c0_seq1, comp481_c0_seq1, comp1208_c0_seq1, comp1621_c0_seq1, comp3703_c0_seq1, comp3082_c0_seq1, comp…
GO:0016051	0.0486	carbohydrate biosynthetic process	P	78	23	1459	654	OVER	comp3035_c0_seq1, comp1929_c0_seq1, comp599_c0_seq1, comp1257_c0_seq1, comp7218_c0_seq1, comp8596_c0_seq1, comp1788_c0_seq1, comp16898_c0_seq1, comp11356_c0_seq1, comp7372_c0_seq1, comp269_c0_seq1, comp19106_c0_seq1, comp3703_c0_seq1, comp1454_c0_seq1, comp9026_c0_seq1, comp479_c0_seq1, comp4184_c0_seq1, comp24_c0_seq1, comp44848_c0_seq1, comp897_c0_seq1, comp104_c0_seq1, comp135_c0_seq1, comp783…
