# Supplementary material for: Adaptive sequence evolution is driven by biotic stress in a pair of orchid species (Dactylorhiza) with distinct ecological optima
Source: Mol Ecol. 2017 Apr 27;26(14):3649–62. doi: 10.1111/mec.14123 (PMC5518283; doi:10.1111/mec.14123)
Supplement: Supplementary file 3 [file MEC-26-3649-s003.xlsx]

## Sheet: Legend
Supporting Material 2. Results of tests of differential expression.
	Worksheet DE_Dfuc_Up. Results of Fisher’s exact tests of enrichment for the DE clusters between D. fuchsii and D. incarnata, overexpressed in D. fuchsii.
	Worksheet DE_Dinc_up. Results of Fisher’s exact tests of enrichment for the DE clusters between D. fuchsii and D. incarnata, overexpressed in D. incarnata.
	Worksheet RevigoBP_Dfuc_Up. Revigo results of enriched GO terms (p < 0.01) concerning biological processes that were found to be overexpressed in D. fuchsii.
	Worksheet RevigoMF_Dfuc_Up. Revigo results of enriched GO terms (p < 0.01) concerning molecular function that were found to be overexpressed in D. fuchsii.
	Worksheet RevigoBP_Dinc_Up. Revigo results of enriched GO terms (p < 0.01) concerning biological processes that were found to be overexpressed in D. incarnata.
	Worksheet RevigoMF_Dinc_Up. Revigo results of enriched GO terms (p < 0.01) concerning molecular function that were found to be overexpressed in D. incarnata.

## Sheet: DE_Dfuc_Up
#Results of Fisher's Exact Test of enrichment for the clusters that were DE between D. fuchsii and D. incarnata, overexpressed in D. fuchsii.
#Contig identifier corresponds to the identifier used in the Dactylorhiza f_i reference, available from SupplMaterial1.fasta.
GO-ID	P-Value	Term	Category	FDR	#Test	#Ref	#notAnnotTest	#notAnnotRef	TestSeqs
GO:0015979	1.55e-10	photosynthesis	P	1.2e-06	88	463	2067	24719	fB1855_comp165713_c0_seq1, fB1855_comp162223_c0_seq1, fB1855_c114509_g1_i1, fB1855_comp165713_c0_seq2, fB1855_c364186_g2_i1, fB1855_comp172403_c0_seq2, fB1855_c365230_g2_i1, fB1855_comp162189_c0_seq1, fB1855_c366349_g4_i2, fB1855_c364963_g1_i4, fB1855_c349903_g1_i1, fB1855_comp171767_c0_seq5, fB1855_comp145670_c0_seq1, fB1855_comp167172_c0_seq3, fB1855_c361500_g1_i4, fB1855_c361500_g1_i3, fB1855_…
GO:0019684	3.68e-10	photosynthesis, light reaction	P	1.42e-06	63	284	2092	24898	fB1855_comp165713_c0_seq1, fB1855_comp162223_c0_seq1, fB1855_c114509_g1_i1, fB1855_comp165713_c0_seq2, fB1855_c364186_g2_i1, fB1855_c365230_g2_i1, fB1855_comp162189_c0_seq1, fB1855_c366349_g4_i2, fB1855_c349903_g1_i1, fB1855_comp145670_c0_seq1, fB1855_comp167172_c0_seq3, fB1855_c361500_g1_i4, fB1855_c361500_g1_i3, fB1855_comp168752_c0_seq1, fB1855_comp82276_c0_seq1, fB1855_comp146688_c0_seq1, fB1…
GO:0031976	7.2e-10	plastid thylakoid	C	1.74e-06	74	371	2081	24811	fB1855_comp153768_c0_seq1, fB1855_comp156220_c0_seq1, fB1855_comp169098_c0_seq3, fB1855_comp126556_c1_seq1, fB1855_comp154733_c0_seq1, fB1855_comp156419_c0_seq1, fB1855_c365230_g2_i1, fB1855_comp165587_c0_seq1, fB1855_c364963_g1_i4, fB1855_c349903_g1_i1, fB1855_c359126_g1_i1, fB1855_comp155792_c0_seq1, fB1855_comp120732_c0_seq1, fB1855_comp169982_c0_seq3, fB1855_c361500_g1_i4, fB1855_c361500_g1_i…
GO:0009507	8.99e-10	chloroplast	C	1.74e-06	258	2020	1897	23162	fB1855_comp156267_c0_seq1, fB1855_comp178165_c0_seq1, fB1855_c366031_g3_i1, fB1855_c301309_g1_i2, fB1855_comp149466_c0_seq1, fB1855_c365230_g2_i1, fB1855_comp123796_c0_seq1, fB1855_c364963_g1_i4, fB1855_comp165435_c0_seq1, fB1855_comp167731_c0_seq2, fB1855_comp169982_c0_seq3, fB1855_comp160587_c1_seq1, fB1855_comp169755_c0_seq2, fB1855_comp168752_c0_seq1, fB1855_comp162011_c1_seq1, fB1855_c349016…
GO:0044434	1.38e-09	chloroplast part	C	2.01e-06	163	1133	1992	24049	fB1855_comp156267_c0_seq1, fB1855_comp162223_c0_seq1, fB1855_comp153768_c0_seq1, fB1855_comp178165_c0_seq1, fB1855_c366031_g3_i1, fB1855_c301309_g1_i2, fB1855_comp166787_c0_seq1, fB1855_comp156419_c0_seq1, fB1855_c365230_g2_i1, fB1855_c364963_g1_i4, fB1855_comp165435_c0_seq1, fB1855_comp164866_c0_seq3, fB1855_comp170334_c0_seq1, fB1855_comp120732_c0_seq1, fB1855_comp169982_c0_seq3, fB1855_comp830…
GO:0009534	1.56e-09	chloroplast thylakoid	C	2.01e-06	73	371	2082	24811	fB1855_comp153768_c0_seq1, fB1855_comp156220_c0_seq1, fB1855_comp169098_c0_seq3, fB1855_comp154733_c0_seq1, fB1855_comp156419_c0_seq1, fB1855_c365230_g2_i1, fB1855_comp165587_c0_seq1, fB1855_c364963_g1_i4, fB1855_c349903_g1_i1, fB1855_c359126_g1_i1, fB1855_comp155792_c0_seq1, fB1855_comp120732_c0_seq1, fB1855_comp169982_c0_seq3, fB1855_c361500_g1_i4, fB1855_c361500_g1_i3, fB1855_comp83017_c0_seq1…
GO:0044435	2.37e-09	plastid part	C	2.62e-06	165	1161	1990	24021	fB1855_comp156267_c0_seq1, fB1855_comp162223_c0_seq1, fB1855_comp153768_c0_seq1, fB1855_comp178165_c0_seq1, fB1855_c366031_g3_i1, fB1855_c301309_g1_i2, fB1855_comp166787_c0_seq1, fB1855_comp126556_c1_seq1, fB1855_comp156419_c0_seq1, fB1855_c365230_g2_i1, fB1855_c364963_g1_i4, fB1855_comp165435_c0_seq1, fB1855_comp164866_c0_seq3, fB1855_comp170334_c0_seq1, fB1855_comp120732_c0_seq1, fB1855_comp169…
GO:0009579	3.84e-09	thylakoid	C	3.71e-06	98	581	2057	24601	fB1855_comp162223_c0_seq1, fB1855_comp153768_c0_seq1, fB1855_comp166787_c0_seq1, fB1855_comp172403_c0_seq2, fB1855_comp126556_c1_seq1, fB1855_comp156419_c0_seq1, fB1855_c365230_g2_i1, fB1855_c364963_g1_i4, fB1855_comp120732_c0_seq1, fB1855_comp172656_c1_seq4, fB1855_comp171767_c0_seq5, fB1855_comp169982_c0_seq3, fB1855_comp83017_c0_seq1, fB1855_comp123182_c0_seq1, fB1855_comp171311_c0_seq2, fB185…
GO:0009536	4.72e-09	plastid	C	4.06e-06	326	2738	1829	22444	fB1855_comp156267_c0_seq1, fB1855_comp178165_c0_seq1, fB1855_c366031_g3_i1, fB1855_c301309_g1_i2, fB1855_comp149466_c0_seq1, fB1855_comp171866_c0_seq2, fB1855_comp171866_c0_seq1, fB1855_comp135422_c1_seq1, fB1855_c365230_g2_i1, fB1855_comp123796_c0_seq1, fB1855_c364963_g1_i4, fB1855_comp165435_c0_seq1, fB1855_comp167731_c0_seq2, fB1855_comp172656_c1_seq5, fB1855_comp169982_c0_seq3, fB1855_comp121…
GO:0009522	1.06e-08	photosystem I	C	8.2e-06	23	53	2132	25129	fB1855_comp165713_c0_seq1, fB1855_comp170887_c0_seq1, fB1855_c365387_g1_i2, fB1855_comp82276_c0_seq1, fB1855_comp127049_c0_seq1, fB1855_comp146688_c0_seq1, fB1855_c361676_g1_i2, fB1855_comp163514_c0_seq2, fB1855_comp82196_c0_seq1, fB1855_comp164022_c1_seq2, fB1855_comp173245_c0_seq1, fB1855_comp162349_c0_seq2, fB1855_comp155975_c0_seq2, fB1855_comp170887_c0_seq9, fB1855_comp170887_c0_seq8, fB1855…
GO:0055035	2.33e-08	plastid thylakoid membrane	C	1.64e-05	53	247	2102	24935	fB1855_comp153768_c0_seq1, fB1855_comp156220_c0_seq1, fB1855_comp169098_c0_seq3, fB1855_comp126556_c1_seq1, fB1855_comp154733_c0_seq1, fB1855_comp156419_c0_seq1, fB1855_c365230_g2_i1, fB1855_c364963_g1_i4, fB1855_c349903_g1_i1, fB1855_c359126_g1_i1, fB1855_c361500_g1_i4, fB1855_c361500_g1_i3, fB1855_comp83017_c0_seq1, fB1855_comp123182_c0_seq1, fB1855_comp146688_c0_seq1, fB1855_c261836_g1_i1, fB1…
GO:0044436	3.45e-08	thylakoid part	C	2.22e-05	75	420	2080	24762	fB1855_comp165713_c0_seq1, fB1855_comp153768_c0_seq1, fB1855_comp156220_c0_seq1, fB1855_comp169098_c0_seq3, fB1855_comp172403_c0_seq2, fB1855_comp126556_c1_seq1, fB1855_comp154733_c0_seq1, fB1855_comp156419_c0_seq1, fB1855_c365230_g2_i1, fB1855_c364963_g1_i4, fB1855_c349903_g1_i1, fB1855_c359126_g1_i1, fB1855_comp120732_c0_seq1, fB1855_comp172656_c1_seq4, fB1855_comp171767_c0_seq5, fB1855_c361500…
GO:0009535	5.36e-08	chloroplast thylakoid membrane	C	3.19e-05	52	247	2103	24935	fB1855_comp153768_c0_seq1, fB1855_comp156220_c0_seq1, fB1855_comp169098_c0_seq3, fB1855_comp154733_c0_seq1, fB1855_comp156419_c0_seq1, fB1855_c365230_g2_i1, fB1855_c364963_g1_i4, fB1855_c349903_g1_i1, fB1855_c359126_g1_i1, fB1855_c361500_g1_i4, fB1855_c361500_g1_i3, fB1855_comp83017_c0_seq1, fB1855_comp123182_c0_seq1, fB1855_comp146688_c0_seq1, fB1855_c261836_g1_i1, fB1855_comp167085_c0_seq2, fB1…
GO:0044444	6.57e-08	cytoplasmic part	C	3.47e-05	772	7622	1383	17560	fB1855_comp151639_c0_seq1, fB1855_comp149466_c0_seq1, fB1855_comp168625_c0_seq1, fB1855_comp149074_c0_seq1, fB1855_c364963_g1_i4, fB1855_comp165435_c0_seq1, fB1855_comp163475_c0_seq1, fB1855_c236330_g1_i1, fB1855_comp169248_c0_seq1, fB1855_comp151757_c2_seq1, fB1855_comp147162_c0_seq1, fB1855_comp126005_c0_seq1, fB1855_comp169749_c0_seq1, fB1855_c365446_g1_i7, fB1855_comp169136_c0_seq1, fB1855_co…
GO:0042651	6.74e-08	thylakoid membrane	C	3.47e-05	61	317	2094	24865	fB1855_comp153768_c0_seq1, fB1855_comp156220_c0_seq1, fB1855_comp169098_c0_seq3, fB1855_comp172403_c0_seq2, fB1855_comp126556_c1_seq1, fB1855_comp154733_c0_seq1, fB1855_comp156419_c0_seq1, fB1855_c365230_g2_i1, fB1855_c364963_g1_i4, fB1855_c349903_g1_i1, fB1855_c359126_g1_i1, fB1855_comp171767_c0_seq5, fB1855_c361500_g1_i4, fB1855_c361500_g1_i3, fB1855_comp83017_c0_seq1, fB1855_comp123182_c0_seq1…
GO:0034357	8.2e-08	photosynthetic membrane	C	3.97e-05	71	398	2084	24784	fB1855_comp165713_c0_seq1, fB1855_comp153768_c0_seq1, fB1855_comp156220_c0_seq1, fB1855_comp169098_c0_seq3, fB1855_comp172403_c0_seq2, fB1855_comp126556_c1_seq1, fB1855_comp154733_c0_seq1, fB1855_comp156419_c0_seq1, fB1855_c365230_g2_i1, fB1855_c364963_g1_i4, fB1855_c349903_g1_i1, fB1855_c359126_g1_i1, fB1855_comp172656_c1_seq4, fB1855_comp171767_c0_seq5, fB1855_c361500_g1_i4, fB1855_c361500_g1_i…
GO:0006091	1.44e-07	generation of precursor metabolites and energy	P	6.55e-05	147	1074	2008	24108	fB1855_comp162223_c0_seq1, fB1855_comp167857_c0_seq1, fB1855_comp178165_c0_seq1, fB1855_c301309_g1_i2, fB1855_comp81545_c0_seq1, fB1855_comp124320_c0_seq2, fB1855_c360498_g2_i1, fB1855_c366188_g5_i2, fB1855_c365230_g2_i1, fB1855_comp172386_c0_seq1, fB1855_comp170792_c0_seq5, fB1855_comp167172_c0_seq3, fB1855_comp125094_c0_seq1, fB1855_comp82159_c0_seq1, fB1855_comp170620_c0_seq3, fB1855_comp14783…
GO:0005737	1.53e-07	cytoplasm	C	6.55e-05	846	8494	1309	16688	fB1855_comp151639_c0_seq1, fB1855_comp149466_c0_seq1, fB1855_comp168625_c0_seq1, fB1855_comp152463_c0_seq1, fB1855_comp149074_c0_seq1, fB1855_c364963_g1_i4, fB1855_comp165435_c0_seq1, fB1855_comp163475_c0_seq1, fB1855_c236330_g1_i1, fB1855_comp169248_c0_seq1, fB1855_comp151757_c2_seq1, fB1855_comp147162_c0_seq1, fB1855_comp126005_c0_seq1, fB1855_comp169749_c0_seq1, fB1855_c365446_g1_i7, fB1855_co…
GO:0009941	1.97e-07	chloroplast envelope	C	8.01e-05	85	525	2070	24657	fB1855_comp156267_c0_seq1, fB1855_c114509_g1_i1, fB1855_comp156220_c0_seq1, fB1855_c366031_g3_i1, fB1855_comp169098_c0_seq3, fB1855_comp165587_c0_seq1, fB1855_comp167502_c0_seq1, fB1855_comp162189_c0_seq1, fB1855_c366349_g4_i2, fB1855_comp165435_c0_seq1, fB1855_c349903_g1_i1, fB1855_c359126_g1_i1, fB1855_comp155792_c0_seq1, fB1855_comp170334_c0_seq1, fB1855_comp160974_c0_seq1, fB1855_comp145670_c…
GO:0005840	3.19e-07	ribosome	C	0.000123	107	724	2048	24458	fB1855_c301309_g1_i2, fB1855_c350778_g1_i1, fB1855_comp162711_c0_seq1, fB1855_comp169742_c0_seq1, fB1855_comp161397_c0_seq2, fB1855_comp125178_c0_seq1, fB1855_comp167549_c0_seq1, fB1855_c354188_g1_i1, fB1855_comp167731_c0_seq2, fB1855_c141912_g1_i1, fB1855_c322526_g1_i1, fB1855_comp168698_c0_seq1, fB1855_comp173276_c0_seq1, fB1855_comp169177_c0_seq4, fB1855_comp150235_c1_seq1, iS1908_comp216821_c…
GO:0009765	3.64e-07	photosynthesis, light harvesting	P	0.000134	19	46	2136	25136	fB1855_comp165713_c0_seq1, fB1855_comp170887_c0_seq1, fB1855_c365387_g1_i2, fB1855_comp127049_c0_seq1, fB1855_comp146688_c0_seq1, fB1855_c361676_g1_i2, fB1855_comp82196_c0_seq1, fB1855_comp124897_c0_seq1, fB1855_comp164022_c1_seq2, fB1855_c349903_g1_i1, fB1855_comp162349_c0_seq2, fB1855_comp155975_c0_seq2, fB1855_comp170887_c0_seq9, fB1855_comp170887_c0_seq8, fB1855_c361500_g1_i4, fB1855_comp1674…
GO:0010287	4.61e-07	plastoglobule	C	0.000162	17	37	2138	25145	fB1855_comp170887_c0_seq1, fB1855_c365387_g1_i2, fB1855_comp167051_c1_seq1, fB1855_comp127049_c0_seq1, fB1855_comp146688_c0_seq1, fB1855_c361676_g1_i2, fB1855_comp163514_c0_seq2, fB1855_comp82196_c0_seq1, fB1855_comp164022_c1_seq2, fB1855_comp162349_c0_seq2, fB1855_comp170887_c0_seq9, fB1855_comp170887_c0_seq8, fB1855_c361500_g1_i4, fB1855_c367185_g1_i1, fB1855_c361500_g1_i3, fB1855_c112920_g1_i1…
GO:0009526	5.47e-07	plastid envelope	C	0.000179	87	557	2068	24625	fB1855_comp156267_c0_seq1, fB1855_c114509_g1_i1, fB1855_comp156220_c0_seq1, fB1855_c366031_g3_i1, fB1855_comp169098_c0_seq3, fB1855_comp165587_c0_seq1, fB1855_comp167502_c0_seq1, fB1855_comp162189_c0_seq1, fB1855_c366349_g4_i2, fB1855_comp165435_c0_seq1, fB1855_c349903_g1_i1, fB1855_c359126_g1_i1, fB1855_comp155792_c0_seq1, fB1855_comp170334_c0_seq1, fB1855_comp160974_c0_seq1, fB1855_comp145670_c…
GO:0006534	5.56e-07	cysteine metabolic process	P	0.000179	38	166	2117	25016	fB1855_comp165713_c0_seq1, fB1855_c362089_g1_i2, fB1855_c365387_g1_i2, fB1855_c354852_g1_i1, fB1855_comp155607_c0_seq1, fB1855_c301309_g1_i2, fB1855_comp87643_c0_seq1, fB1855_comp88746_c0_seq1, fB1855_c352571_g1_i1, fB1855_comp179545_c0_seq1, fB1855_comp164591_c0_seq1, fB1855_comp165587_c0_seq1, fB1855_comp162189_c0_seq1, fB1855_comp165350_c0_seq1, fB1855_comp167056_c2_seq3, fB1855_comp167056_c2_…
GO:0003735	6.03e-07	structural constituent of ribosome	F	0.000187	72	431	2083	24751	fB1855_c309668_g1_i1, fB1855_comp165409_c0_seq3, fB1855_c350778_g1_i1, fB1855_comp162711_c0_seq1, fB1855_comp125178_c0_seq1, fB1855_c354188_g1_i1, fB1855_comp167731_c0_seq2, fB1855_c362013_g3_i3, fB1855_c141912_g1_i1, fB1855_c322526_g1_i1, fB1855_comp168698_c0_seq1, fB1855_comp173276_c0_seq1, fB1855_comp150235_c1_seq1, iS1908_comp216821_c0_seq1, fB1855_comp114894_c0_seq1, fB1855_comp169047_c0_seq…
GO:0016168	8.22e-07	chlorophyll binding	F	0.000243	18	44	2137	25138	fB1855_comp170887_c0_seq1, fB1855_c365387_g1_i2, fB1855_comp127049_c0_seq1, fB1855_comp146688_c0_seq1, fB1855_c361676_g1_i2, fB1855_comp82196_c0_seq1, fB1855_comp164022_c1_seq2, fB1855_comp162349_c0_seq2, fB1855_comp155975_c0_seq2, fB1855_comp170887_c0_seq9, fB1855_comp170887_c0_seq8, fB1855_c361500_g1_i4, fB1855_c360432_g1_i2, fB1855_comp167409_c0_seq1, fB1855_c361500_g1_i3, fB1855_c360432_g1_i1…
GO:0009570	8.56e-07	chloroplast stroma	C	0.000243	90	590	2065	24592	fB1855_comp156267_c0_seq1, fB1855_comp162223_c0_seq1, fB1855_comp178165_c0_seq1, fB1855_c366031_g3_i1, fB1855_c301309_g1_i2, fB1855_comp87643_c0_seq1, fB1855_comp166787_c0_seq1, fB1855_comp156419_c0_seq1, fB1855_comp162189_c0_seq1, fB1855_c366349_g4_i2, fB1855_comp165435_c0_seq1, fB1855_comp88122_c0_seq1, fB1855_c358943_g1_i3, fB1855_comp155792_c0_seq1, fB1855_comp160974_c0_seq1, fB1855_comp16693…
GO:0019344	8.81e-07	cysteine biosynthetic process	P	0.000243	33	135	2122	25047	fB1855_comp165713_c0_seq1, fB1855_c362089_g1_i2, fB1855_c365387_g1_i2, fB1855_c354852_g1_i1, fB1855_c301309_g1_i2, fB1855_c352571_g1_i1, fB1855_comp164591_c0_seq1, fB1855_comp165587_c0_seq1, fB1855_comp162189_c0_seq1, fB1855_comp165350_c0_seq1, fB1855_comp167056_c2_seq3, fB1855_comp167056_c2_seq2, fB1855_comp166305_c1_seq1, fB1855_comp156068_c0_seq1, fB1855_comp124070_c0_seq1, fB1855_comp169642_c…
GO:0044391	1.6e-06	ribosomal subunit	C	0.000427	46	234	2109	24948	fB1855_c309668_g1_i1, fB1855_comp170470_c1_seq6, fB1855_comp161229_c0_seq2, fB1855_comp171974_c0_seq3, fB1855_comp165409_c0_seq3, fB1855_c87533_g1_i1, fB1855_c350778_g1_i1, fB1855_comp162711_c0_seq1, fB1855_c354188_g1_i1, fB1855_comp167731_c0_seq2, fB1855_comp83534_c0_seq1, fB1855_c362013_g3_i3, fB1855_c141912_g1_i1, fB1855_c322526_g1_i1, fB1855_comp168774_c0_seq1, fB1855_comp153427_c0_seq1, fB18…
GO:0005198	1.69e-06	structural molecule activity	F	0.000435	85	557	2070	24625	fB1855_c309668_g1_i1, fB1855_comp165409_c0_seq3, fB1855_c350778_g1_i1, fB1855_comp162711_c0_seq1, fB1855_comp125178_c0_seq1, fB1855_c354188_g1_i1, fB1855_comp167731_c0_seq2, fB1855_comp168437_c0_seq2, fB1855_c362013_g3_i3, fB1855_c141912_g1_i1, fB1855_comp166619_c2_seq3, fB1855_c322526_g1_i1, fB1855_comp168698_c0_seq1, fB1855_comp177780_c0_seq1, fB1855_comp173276_c0_seq1, fB1855_comp145503_c1_seq…
GO:0022613	1.78e-06	ribonucleoprotein complex biogenesis	P	0.000438	127	939	2028	24243	fB1855_comp162223_c0_seq1, fB1855_comp124735_c0_seq1, fB1855_c350778_g1_i1, fB1855_comp162711_c0_seq1, fB1855_comp125178_c0_seq1, fB1855_comp167549_c0_seq1, fB1855_c354188_g1_i1, fB1855_comp167731_c0_seq2, fB1855_comp120732_c0_seq1, fB1855_c141912_g1_i1, fB1855_c322526_g1_i1, fB1855_comp167172_c0_seq3, fB1855_comp168698_c0_seq1, fB1855_comp173276_c0_seq1, fB1855_comp148358_c0_seq1, fB1855_comp150…
GO:0009532	1.81e-06	plastid stroma	C	0.000438	91	611	2064	24571	fB1855_comp156267_c0_seq1, fB1855_comp162223_c0_seq1, fB1855_comp178165_c0_seq1, fB1855_c366031_g3_i1, fB1855_c301309_g1_i2, fB1855_comp87643_c0_seq1, fB1855_comp166787_c0_seq1, fB1855_comp156419_c0_seq1, fB1855_comp162189_c0_seq1, fB1855_c366349_g4_i2, fB1855_comp165435_c0_seq1, fB1855_comp88122_c0_seq1, fB1855_c358943_g1_i3, fB1855_comp155792_c0_seq1, fB1855_comp160974_c0_seq1, fB1855_comp16693…
GO:0042254	2e-06	ribosome biogenesis	P	0.000469	115	830	2040	24352	fB1855_comp162223_c0_seq1, fB1855_comp124735_c0_seq1, fB1855_c350778_g1_i1, fB1855_comp162711_c0_seq1, fB1855_comp125178_c0_seq1, fB1855_comp167549_c0_seq1, fB1855_c354188_g1_i1, fB1855_comp167731_c0_seq2, fB1855_comp120732_c0_seq1, fB1855_c141912_g1_i1, fB1855_c322526_g1_i1, fB1855_comp167172_c0_seq3, fB1855_comp168698_c0_seq1, fB1855_comp173276_c0_seq1, fB1855_comp148358_c0_seq1, fB1855_comp150…
GO:0009768	2.19e-06	photosynthesis, light harvesting in photosystem I	P	0.00049	14	28	2141	25154	fB1855_comp165713_c0_seq1, fB1855_comp170887_c0_seq1, fB1855_c365387_g1_i2, fB1855_comp127049_c0_seq1, fB1855_comp146688_c0_seq1, fB1855_c361676_g1_i2, fB1855_comp82196_c0_seq1, fB1855_comp164022_c1_seq2, fB1855_comp162349_c0_seq2, fB1855_comp170887_c0_seq8, fB1855_c361500_g1_i4, fB1855_c361500_g1_i3, fB1855_c112920_g1_i1, fB1855_c359946_g1_i2
GO:0046906	2.21e-06	tetrapyrrole binding	F	0.00049	53	292	2102	24890	fB1855_comp156220_c0_seq1, fB1855_comp161198_c0_seq1, fB1855_comp169434_c1_seq2, fB1855_c366188_g5_i2, fB1855_comp167502_c0_seq1, fB1855_comp161316_c0_seq1, fB1855_comp169434_c0_seq1, fB1855_c361500_g1_i4, fB1855_comp125094_c0_seq1, fB1855_c361500_g1_i3, fB1855_comp124070_c0_seq1, fB1855_comp165705_c0_seq1, fB1855_comp153958_c0_seq1, fB1855_comp168706_c0_seq2, fB1855_comp146688_c0_seq1, fB1855_co…
GO:0044422	3.14e-06	organelle part	C	0.000675	417	3912	1738	21270	fB1855_comp162711_c0_seq1, fB1855_comp81545_c0_seq1, fB1855_comp166087_c0_seq1, fB1855_c365230_g2_i1, fB1855_comp152463_c0_seq1, fB1855_c364963_g1_i4, fB1855_comp165435_c0_seq1, fB1855_comp169982_c0_seq3, fB1855_comp148403_c1_seq1, fB1855_comp123614_c0_seq1, iS1908_comp216821_c0_seq1, fB1855_comp114894_c0_seq1, fB1855_comp81981_c0_seq1, fB1855_comp167085_c0_seq2, fB1855_comp147162_c0_seq1, fB1855…
GO:0030529	3.84e-06	intracellular ribonucleoprotein complex	C	0.000781	144	1117	2011	24065	fB1855_c301309_g1_i2, fB1855_c350778_g1_i1, fB1855_comp162711_c0_seq1, fB1855_comp169742_c0_seq1, fB1855_comp167162_c1_seq1, fB1855_comp161397_c0_seq2, fB1855_comp125178_c0_seq1, fB1855_comp167549_c0_seq1, fB1855_c354188_g1_i1, fB1855_comp167731_c0_seq2, fB1855_c141912_g1_i1, fB1855_comp147305_c0_seq1, fB1855_c322526_g1_i1, fB1855_comp168698_c0_seq1, fB1855_comp173276_c0_seq1, fB1855_comp169177_c…
GO:1990904	3.84e-06	ribonucleoprotein complex	C	0.000781	144	1117	2011	24065	fB1855_c301309_g1_i2, fB1855_c350778_g1_i1, fB1855_comp162711_c0_seq1, fB1855_comp169742_c0_seq1, fB1855_comp167162_c1_seq1, fB1855_comp161397_c0_seq2, fB1855_comp125178_c0_seq1, fB1855_comp167549_c0_seq1, fB1855_c354188_g1_i1, fB1855_comp167731_c0_seq2, fB1855_c141912_g1_i1, fB1855_comp147305_c0_seq1, fB1855_c322526_g1_i1, fB1855_comp168698_c0_seq1, fB1855_comp173276_c0_seq1, fB1855_comp169177_c…
GO:0031409	5.05e-06	pigment binding	F	0.001	13	26	2142	25156	fB1855_comp170887_c0_seq1, fB1855_c365387_g1_i2, fB1855_comp127049_c0_seq1, fB1855_comp146688_c0_seq1, fB1855_c361676_g1_i2, fB1855_comp82196_c0_seq1, fB1855_comp164022_c1_seq2, fB1855_comp162349_c0_seq2, fB1855_comp170887_c0_seq8, fB1855_c361500_g1_i4, fB1855_c361500_g1_i3, fB1855_c112920_g1_i1, fB1855_c359946_g1_i2
GO:0044446	5.91e-06	intracellular organelle part	C	0.00114	414	3907	1741	21275	fB1855_comp162711_c0_seq1, fB1855_comp81545_c0_seq1, fB1855_comp166087_c0_seq1, fB1855_c365230_g2_i1, fB1855_comp152463_c0_seq1, fB1855_c364963_g1_i4, fB1855_comp165435_c0_seq1, fB1855_comp169982_c0_seq3, fB1855_comp148403_c1_seq1, iS1908_comp216821_c0_seq1, fB1855_comp114894_c0_seq1, fB1855_comp81981_c0_seq1, fB1855_comp167085_c0_seq2, fB1855_comp147162_c0_seq1, fB1855_comp168984_c0_seq2, fB1855…
GO:0009521	6.12e-06	photosystem	C	0.00115	39	194	2116	24988	fB1855_comp165713_c0_seq1, fB1855_comp170887_c0_seq1, fB1855_c365387_g1_i2, fB1855_comp127049_c0_seq1, fB1855_c361676_g1_i2, fB1855_comp172403_c0_seq2, fB1855_comp173035_c0_seq5, fB1855_c114547_g1_i1, fB1855_c365230_g2_i1, fB1855_comp164022_c1_seq2, fB1855_comp173245_c0_seq1, fB1855_comp172656_c1_seq4, fB1855_comp171767_c0_seq5, fB1855_c361500_g1_i4, fB1855_c361500_g1_i3, iS1908_comp222011_c1_seq…
GO:0009070	1.4e-05	serine family amino acid biosynthetic process	P	0.00259	33	157	2122	25025	fB1855_comp165713_c0_seq1, fB1855_c362089_g1_i2, fB1855_c365387_g1_i2, fB1855_c354852_g1_i1, fB1855_c301309_g1_i2, fB1855_c352571_g1_i1, fB1855_comp164591_c0_seq1, fB1855_comp165587_c0_seq1, fB1855_comp162189_c0_seq1, fB1855_comp165350_c0_seq1, fB1855_comp167056_c2_seq3, fB1855_comp167056_c2_seq2, fB1855_comp166305_c1_seq1, fB1855_comp156068_c0_seq1, fB1855_comp124070_c0_seq1, fB1855_comp169642_c…
GO:0004523	1.56e-05	RNA-DNA hybrid ribonuclease activity	F	0.00281	20	69	2135	25113	iS1908_comp163351_c0_seq1, fB1855_comp171417_c2_seq5, fB1855_comp172735_c0_seq5, fB1855_comp173219_c0_seq3, fB1855_comp170773_c0_seq1, fB1855_comp173218_c0_seq2, fB1855_comp171968_c0_seq3, fB1855_comp172911_c0_seq4, fB1855_comp172508_c0_seq2, fB1855_comp169093_c0_seq1, fB1855_comp171381_c0_seq2, fB1855_comp156941_c0_seq1, fB1855_comp168666_c0_seq2, fB1855_comp172468_c2_seq4, fB1855_comp172410_c0_…
GO:0022626	3.06e-05	cytosolic ribosome	C	0.00534	36	187	2119	24995	fB1855_c309668_g1_i1, fB1855_comp170470_c1_seq6, fB1855_comp120980_c0_seq1, fB1855_comp165409_c0_seq3, fB1855_c87533_g1_i1, fB1855_c350778_g1_i1, fB1855_comp162711_c0_seq1, fB1855_c354188_g1_i1, fB1855_comp83534_c0_seq1, fB1855_c141912_g1_i1, fB1855_c322526_g1_i1, fB1855_comp168698_c0_seq1, fB1855_comp168774_c0_seq1, fB1855_comp153427_c0_seq1, fB1855_comp155558_c0_seq1, fB1855_comp148080_c0_seq1,…
GO:0031967	3.11e-05	organelle envelope	C	0.00534	121	946	2034	24236	fB1855_comp156267_c0_seq1, fB1855_c366031_g3_i1, fB1855_c366188_g5_i2, fB1855_comp152463_c0_seq1, fB1855_comp165435_c0_seq1, fB1855_comp168467_c0_seq1, fB1855_comp170334_c0_seq1, fB1855_comp156068_c0_seq1, fB1855_comp82159_c0_seq1, fB1855_c362979_g3_i5, fB1855_comp81981_c0_seq1, fB1855_comp155525_c0_seq1, fB1855_comp146688_c0_seq1, fB1855_c261836_g1_i1, fB1855_comp167085_c0_seq2, fB1855_comp17385…
GO:0031975	3.24e-05	envelope	C	0.00545	121	947	2034	24235	fB1855_comp156267_c0_seq1, fB1855_c366031_g3_i1, fB1855_c366188_g5_i2, fB1855_comp152463_c0_seq1, fB1855_comp165435_c0_seq1, fB1855_comp168467_c0_seq1, fB1855_comp170334_c0_seq1, fB1855_comp156068_c0_seq1, fB1855_comp82159_c0_seq1, fB1855_c362979_g3_i5, fB1855_comp81981_c0_seq1, fB1855_comp155525_c0_seq1, fB1855_comp146688_c0_seq1, fB1855_c261836_g1_i1, fB1855_comp167085_c0_seq2, fB1855_comp17385…
GO:0044085	5.19e-05	cellular component biogenesis	P	0.00855	216	1910	1939	23272	fB1855_comp124735_c0_seq1, fB1855_c301309_g1_i2, fB1855_c350778_g1_i1, fB1855_comp162711_c0_seq1, fB1855_comp125178_c0_seq1, fB1855_c354188_g1_i1, fB1855_comp167731_c0_seq2, fB1855_comp169982_c0_seq3, fB1855_comp168698_c0_seq1, fB1855_comp123614_c0_seq1, iS1908_comp216821_c0_seq1, fB1855_comp168752_c0_seq1, fB1855_comp114894_c0_seq1, fB1855_comp170559_c0_seq1, fB1855_comp169366_c0_seq1, fB1855_co…
GO:0032991	5.36e-05	macromolecular complex	C	0.00864	414	4009	1741	21173	fB1855_comp124735_c0_seq1, fB1855_comp162711_c0_seq1, fB1855_comp81545_c0_seq1, fB1855_c359348_g2_i2, fB1855_c365230_g2_i1, fB1855_comp126524_c0_seq1, fB1855_comp166430_c0_seq2, fB1855_comp127191_c0_seq1, fB1855_comp148403_c1_seq1, fB1855_comp123614_c0_seq1, iS1908_comp216821_c0_seq1, fB1855_comp114894_c0_seq1, fB1855_comp161265_c0_seq2, fB1855_comp127394_c0_seq1, fB1855_comp168984_c0_seq2, fB185…
GO:0000096	9.7e-05	sulfur amino acid metabolic process	P	0.0153	49	307	2106	24875	fB1855_comp165713_c0_seq1, fB1855_c354852_g1_i1, fB1855_c301309_g1_i2, fB1855_comp87643_c0_seq1, fB1855_comp179545_c0_seq1, fB1855_comp149327_c0_seq1, fB1855_comp165587_c0_seq1, fB1855_comp162189_c0_seq1, fB1855_comp120732_c0_seq1, fB1855_comp134440_c1_seq1, fB1855_c362251_g1_i1, fB1855_comp156068_c0_seq1, fB1855_comp82809_c0_seq1, fB1855_comp124070_c0_seq1, fB1855_comp169642_c0_seq1, fB1855_comp…
GO:0044272	0.000125	sulfur compound biosynthetic process	P	0.0194	59	398	2096	24784	fB1855_comp165713_c0_seq1, fB1855_c354852_g1_i1, fB1855_c301309_g1_i2, fB1855_comp87643_c0_seq1, fB1855_comp124320_c0_seq2, fB1855_comp165587_c0_seq1, fB1855_comp162189_c0_seq1, fB1855_comp160974_c0_seq1, fB1855_comp120732_c0_seq1, fB1855_comp174973_c0_seq1, fB1855_comp156068_c0_seq1, fB1855_comp82809_c0_seq1, fB1855_comp163475_c0_seq1, fB1855_comp148595_c0_seq1, fB1855_comp166549_c0_seq1, fB1855…
GO:0019748	0.000168	secondary metabolic process	P	0.0252	59	403	2096	24779	fB1855_comp161198_c0_seq1, fB1855_comp162189_c0_seq1, fB1855_comp160974_c0_seq1, fB1855_comp120732_c0_seq1, fB1855_comp168801_c0_seq1, fB1855_comp174973_c0_seq1, fB1855_comp82283_c0_seq1, fB1855_comp156068_c0_seq1, fB1855_comp161421_c0_seq2, fB1855_comp163475_c0_seq1, fB1855_comp168469_c0_seq1, fB1855_comp156871_c1_seq1, fB1855_comp166571_c0_seq1, fB1855_comp166549_c0_seq1, fB1855_comp124070_c0_s…
GO:0006790	0.000169	sulfur compound metabolic process	P	0.0252	91	699	2064	24483	fB1855_comp165713_c0_seq1, fB1855_c354852_g1_i1, fB1855_comp169663_c0_seq1, fB1855_c301309_g1_i2, fB1855_comp87643_c0_seq1, fB1855_comp124320_c0_seq2, fB1855_comp168625_c0_seq1, fB1855_comp179545_c0_seq1, fB1855_comp149327_c0_seq1, fB1855_comp165587_c0_seq1, fB1855_comp162189_c0_seq1, fB1855_comp160974_c0_seq1, fB1855_comp120732_c0_seq1, fB1855_comp163032_c0_seq1, fB1855_comp134440_c1_seq1, fB185…
GO:0047216	0.00018	inositol 3-alpha-galactosyltransferase activity	F	0.0254	4	1	2151	25181	fB1855_c364218_g4_i2, fB1855_c364218_g3_i1, fB1855_comp170031_c0_seq2, fB1855_comp170031_c0_seq3
GO:0052575	0.00018	carbohydrate localization	P	0.0254	4	1	2151	25181	fB1855_c364218_g4_i2, fB1855_c364218_g3_i1, fB1855_comp170031_c0_seq2, fB1855_comp170031_c0_seq3
GO:0052576	0.00018	carbohydrate storage	P	0.0254	4	1	2151	25181	fB1855_c364218_g4_i2, fB1855_c364218_g3_i1, fB1855_comp170031_c0_seq2, fB1855_comp170031_c0_seq3
GO:0015934	0.000217	large ribosomal subunit	C	0.03	29	153	2126	25029	fB1855_c309668_g1_i1, fB1855_comp170470_c1_seq6, fB1855_comp161229_c0_seq2, fB1855_comp165409_c0_seq3, fB1855_comp162711_c0_seq1, fB1855_c354188_g1_i1, fB1855_comp167731_c0_seq2, fB1855_c322526_g1_i1, fB1855_comp168774_c0_seq1, fB1855_comp155558_c0_seq1, fB1855_comp148080_c0_seq1, fB1855_comp114894_c0_seq1, fB1855_comp170498_c0_seq2, fB1855_comp170559_c0_seq1, fB1855_comp122415_c0_seq1, fB1855_c3…
GO:0009523	0.000223	photosystem II	C	0.0303	31	169	2124	25013	fB1855_comp170887_c0_seq1, fB1855_c365387_g1_i2, fB1855_comp127049_c0_seq1, fB1855_c361676_g1_i2, fB1855_comp172403_c0_seq2, fB1855_comp173035_c0_seq5, fB1855_c114547_g1_i1, fB1855_c365230_g2_i1, fB1855_comp164022_c1_seq2, fB1855_comp172656_c1_seq4, fB1855_comp171767_c0_seq5, fB1855_c361500_g1_i4, fB1855_c361500_g1_i3, iS1908_comp222011_c1_seq3, fB1855_comp171311_c0_seq2, fB1855_comp146688_c0_seq…
GO:0044550	0.000261	secondary metabolite biosynthetic process	P	0.0343	41	253	2114	24929	fB1855_comp130457_c1_seq1, fB1855_comp166724_c0_seq1, fB1855_comp146084_c0_seq1, fB1855_comp153577_c2_seq1, fB1855_comp161198_c0_seq1, fB1855_comp162189_c0_seq1, fB1855_comp164022_c1_seq2, fB1855_comp160974_c0_seq1, fB1855_comp168001_c0_seq1, fB1855_comp167056_c2_seq3, fB1855_comp167056_c2_seq2, fB1855_comp168801_c0_seq1, fB1855_comp125027_c0_seq1, fB1855_comp157743_c1_seq1, fB1855_comp174973_c0_…
GO:1901566	0.000262	organonitrogen compound biosynthetic process	P	0.0343	237	2190	1918	22992	fB1855_comp156267_c0_seq1, fB1855_c354852_g1_i1, fB1855_c301309_g1_i2, fB1855_c350778_g1_i1, fB1855_comp162711_c0_seq1, fB1855_comp124320_c0_seq2, fB1855_comp161397_c0_seq2, fB1855_comp125178_c0_seq1, fB1855_c354188_g1_i1, fB1855_comp167731_c0_seq2, fB1855_comp168698_c0_seq1, fB1855_comp169042_c0_seq3, fB1855_comp163475_c0_seq1, fB1855_comp169177_c0_seq4, fB1855_c236330_g1_i1, fB1855_comp148595_c…
GO:0043228	0.000284	non-membrane-bounded organelle	C	0.036	189	1693	1966	23489	fB1855_c301309_g1_i2, fB1855_c350778_g1_i1, fB1855_comp162711_c0_seq1, fB1855_comp169742_c0_seq1, fB1855_comp124320_c0_seq2, fB1855_comp161397_c0_seq2, fB1855_comp168011_c0_seq2, fB1855_comp125178_c0_seq1, fB1855_comp166087_c0_seq1, fB1855_comp123796_c0_seq1, fB1855_comp167549_c0_seq1, fB1855_c354188_g1_i1, fB1855_comp167731_c0_seq2, fB1855_c141912_g1_i1, fB1855_comp148403_c1_seq1, fB1855_comp155…
GO:0043232	0.000284	intracellular non-membrane-bounded organelle	C	0.036	189	1693	1966	23489	fB1855_c301309_g1_i2, fB1855_c350778_g1_i1, fB1855_comp162711_c0_seq1, fB1855_comp169742_c0_seq1, fB1855_comp124320_c0_seq2, fB1855_comp161397_c0_seq2, fB1855_comp168011_c0_seq2, fB1855_comp125178_c0_seq1, fB1855_comp166087_c0_seq1, fB1855_comp123796_c0_seq1, fB1855_comp167549_c0_seq1, fB1855_c354188_g1_i1, fB1855_comp167731_c0_seq2, fB1855_c141912_g1_i1, fB1855_comp148403_c1_seq1, fB1855_comp155…
GO:0000097	0.000324	sulfur amino acid biosynthetic process	P	0.0405	36	214	2119	24968	fB1855_comp165713_c0_seq1, fB1855_c362089_g1_i2, fB1855_c365387_g1_i2, fB1855_c354852_g1_i1, fB1855_c301309_g1_i2, fB1855_comp87643_c0_seq1, fB1855_c352571_g1_i1, fB1855_comp164591_c0_seq1, fB1855_comp165587_c0_seq1, fB1855_comp162189_c0_seq1, fB1855_comp165350_c0_seq1, fB1855_comp167056_c2_seq3, fB1855_comp167056_c2_seq2, fB1855_comp155419_c0_seq1, fB1855_comp166305_c1_seq1, fB1855_comp156068_c0…
GO:0046148	0.000394	pigment biosynthetic process	P	0.0477	43	276	2112	24906	fB1855_comp156267_c0_seq1, fB1855_comp162223_c0_seq1, fB1855_comp156069_c0_seq1, fB1855_c114509_g1_i1, fB1855_comp145029_c0_seq1, fB1855_comp170614_c0_seq3, fB1855_comp180153_c0_seq1, fB1855_comp169662_c0_seq1, fB1855_comp164597_c0_seq2, fB1855_c359234_g1_i2, fB1855_comp169997_c1_seq1, fB1855_comp166932_c1_seq2, fB1855_comp165587_c0_seq1, fB1855_comp167502_c0_seq1, fB1855_c366349_g4_i2, fB1855_co…
GO:0015976	0.000395	carbon utilization	P	0.0477	23	113	2132	25069	fB1855_comp170620_c0_seq3, fB1855_c339387_g1_i1, fB1855_c362089_g1_i2, fB1855_comp178165_c0_seq1, fB1855_c359313_g2_i1, fB1855_comp155607_c0_seq1, fB1855_c301309_g1_i2, fB1855_comp175135_c0_seq1, fB1855_c346244_g1_i1, fB1855_comp88746_c0_seq1, fB1855_c366997_g3_i1, fB1855_c366997_g4_i1, fB1855_comp179545_c0_seq1, fB1855_c351339_g2_i1, fB1855_c339409_g2_i1, fB1855_comp173667_c0_seq1, fB1855_c32240…
GO:0031984	0.000495	organelle subcompartment	C	0.059	78	600	2077	24582	fB1855_comp153768_c0_seq1, fB1855_comp156220_c0_seq1, fB1855_comp166143_c0_seq1, fB1855_comp169098_c0_seq3, fB1855_comp126556_c1_seq1, fB1855_comp154733_c0_seq1, fB1855_comp156419_c0_seq1, fB1855_c365230_g2_i1, fB1855_comp165587_c0_seq1, fB1855_c364963_g1_i4, fB1855_c349903_g1_i1, fB1855_c359126_g1_i1, fB1855_comp155792_c0_seq1, fB1855_comp120732_c0_seq1, fB1855_comp169982_c0_seq3, fB1855_c361500…
GO:0016210	0.000507	naringenin-chalcone synthase activity	F	0.0595	4	2	2151	25180	fB1855_comp152365_c0_seq1, fB1855_c364292_g2_i2, fB1855_c38371_g1_i1, fB1855_comp170924_c0_seq5
GO:0034308	0.00058	primary alcohol metabolic process	P	0.0669	7	13	2148	25169	fB1855_comp124201_c0_seq1, fB1855_comp161521_c0_seq1, fB1855_comp158804_c1_seq1, fB1855_comp170806_c0_seq2, fB1855_comp170806_c0_seq3, fB1855_comp150705_c0_seq1, fB1855_comp155306_c0_seq1
GO:0018298	0.000768	protein-chromophore linkage	P	0.0873	15	61	2140	25121	fB1855_comp170887_c0_seq1, fB1855_c365387_g1_i2, fB1855_comp127049_c0_seq1, fB1855_comp146688_c0_seq1, fB1855_c361676_g1_i2, fB1855_comp82196_c0_seq1, fB1855_comp164022_c1_seq2, fB1855_comp162349_c0_seq2, fB1855_comp155975_c0_seq2, fB1855_comp170887_c0_seq9, fB1855_comp170887_c0_seq8, fB1855_c361500_g1_i4, fB1855_c361500_g1_i3, fB1855_c112920_g1_i1, fB1855_c359946_g1_i2
GO:0006412	0.000809	translation	P	0.0907	119	1015	2036	24167	fB1855_comp137750_c0_seq1, fB1855_c350778_g1_i1, fB1855_comp162711_c0_seq1, fB1855_comp169742_c0_seq1, fB1855_comp167162_c1_seq1, fB1855_comp166787_c0_seq1, fB1855_comp161397_c0_seq2, fB1855_comp125178_c0_seq1, fB1855_c354188_g1_i1, fB1855_comp167731_c0_seq2, fB1855_c141912_g1_i1, fB1855_comp147305_c0_seq1, fB1855_c322526_g1_i1, fB1855_comp168698_c0_seq1, fB1855_comp173276_c0_seq1, fB1855_comp169…
GO:0043043	0.000861	peptide biosynthetic process	P	0.0936	120	1027	2035	24155	fB1855_comp137750_c0_seq1, fB1855_c350778_g1_i1, fB1855_comp162711_c0_seq1, fB1855_comp169742_c0_seq1, fB1855_comp167162_c1_seq1, fB1855_comp166787_c0_seq1, fB1855_comp161397_c0_seq2, fB1855_comp125178_c0_seq1, fB1855_c354188_g1_i1, fB1855_comp167731_c0_seq2, fB1855_c141912_g1_i1, fB1855_comp147305_c0_seq1, fB1855_c322526_g1_i1, fB1855_comp168698_c0_seq1, fB1855_comp173276_c0_seq1, fB1855_comp169…
GO:0016893	0.000874	endonuclease activity, active with either ribo- or deoxyribonucleic acids and producing 5'-phosphomonoesters	F	0.0936	22	113	2133	25069	iS1908_comp163351_c0_seq1, fB1855_comp171417_c2_seq5, fB1855_comp172735_c0_seq5, fB1855_comp173219_c0_seq3, fB1855_comp170773_c0_seq1, fB1855_comp173218_c0_seq2, fB1855_comp166766_c2_seq1, fB1855_comp171968_c0_seq3, fB1855_comp172911_c0_seq4, fB1855_comp172508_c0_seq2, fB1855_comp169093_c0_seq1, fB1855_comp171381_c0_seq2, fB1855_comp156941_c0_seq1, fB1855_comp168666_c0_seq2, fB1855_comp172468_c2_…
GO:0055114	0.00088	oxidation-reduction process	P	0.0936	215	2010	1940	23172	fB1855_comp167857_c0_seq1, fB1855_c301309_g1_i2, fB1855_comp124320_c0_seq2, fB1855_c360498_g2_i1, fB1855_comp90745_c0_seq1, fB1855_comp170792_c0_seq5, fB1855_comp169434_c0_seq1, fB1855_comp82159_c0_seq1, fB1855_comp157844_c1_seq1, fB1855_c362979_g3_i5, fB1855_comp171586_c0_seq1, fB1855_c349016_g1_i1, fB1855_c360460_g1_i1, fB1855_c366678_g1_i3, fB1855_comp151757_c2_seq1, fB1855_comp158804_c1_seq1,…
GO:0044445	0.000883	cytosolic part	C	0.0936	41	271	2114	24911	fB1855_c309668_g1_i1, fB1855_comp170470_c1_seq6, fB1855_comp120980_c0_seq1, fB1855_comp169858_c1_seq1, fB1855_comp165409_c0_seq3, fB1855_c87533_g1_i1, fB1855_c350778_g1_i1, fB1855_comp162711_c0_seq1, fB1855_c354188_g1_i1, fB1855_comp83534_c0_seq1, fB1855_c141912_g1_i1, fB1855_c322526_g1_i1, fB1855_comp168698_c0_seq1, fB1855_comp168774_c0_seq1, fB1855_comp153427_c0_seq1, fB1855_comp155558_c0_seq1,…
GO:0044424	0.000909	intracellular part	C	0.0951	1065	11559	1090	13623	fB1855_comp151639_c0_seq1, fB1855_comp149466_c0_seq1, fB1855_comp168625_c0_seq1, fB1855_comp152463_c0_seq1, fB1855_comp149074_c0_seq1, fB1855_c364963_g1_i4, fB1855_comp165435_c0_seq1, fB1855_comp166430_c0_seq2, fB1855_comp163475_c0_seq1, fB1855_c236330_g1_i1, fB1855_comp127394_c0_seq1, fB1855_comp169248_c0_seq1, fB1855_comp151757_c2_seq1, fB1855_comp147162_c0_seq1, fB1855_comp126005_c0_seq1, fB18…
GO:0070417	0.000934	cellular response to cold	P	0.0958	5	6	2150	25176	fB1855_c364218_g4_i2, fB1855_c364218_g3_i1, fB1855_comp83100_c0_seq1, fB1855_comp170031_c0_seq2, fB1855_comp170031_c0_seq3
GO:0051156	0.000941	glucose 6-phosphate metabolic process	P	0.0958	41	272	2114	24910	fB1855_comp165713_c0_seq1, fB1855_comp156069_c0_seq1, fB1855_c362089_g1_i2, fB1855_comp155600_c1_seq1, fB1855_c359313_g2_i1, fB1855_c301309_g1_i2, fB1855_comp169662_c0_seq1, fB1855_c359234_g1_i2, fB1855_comp155727_c0_seq1, fB1855_comp166787_c0_seq1, fB1855_c366997_g3_i1, fB1855_c114547_g1_i1, fB1855_comp165587_c0_seq1, fB1855_comp162189_c0_seq1, fB1855_comp164022_c1_seq2, fB1855_c364963_g1_i4, fB…
GO:0009266	0.00109	response to temperature stimulus	P	0.109	55	401	2100	24781	fB1855_comp162223_c0_seq1, fB1855_comp166143_c0_seq1, fB1855_c301309_g1_i2, fB1855_comp171059_c0_seq1, fB1855_c363359_g4_i8, fB1855_comp162189_c0_seq1, fB1855_comp164220_c1_seq1, fB1855_comp83306_c0_seq1, fB1855_comp122039_c0_seq2, fB1855_comp163931_c0_seq1, fB1855_comp120732_c0_seq1, fB1855_comp160849_c0_seq2, fB1855_comp168469_c0_seq1, fB1855_comp169177_c0_seq4, fB1855_comp170513_c0_seq8, fB185…
GO:0003878	0.00111	ATP citrate synthase activity	F	0.11	4	3	2151	25179	fB1855_comp167857_c0_seq1, fB1855_comp147905_c0_seq1, fB1855_comp167857_c1_seq1, fB1855_comp153320_c0_seq1
GO:0006098	0.00119	pentose-phosphate shunt	P	0.116	40	267	2115	24915	fB1855_comp165713_c0_seq1, fB1855_comp156069_c0_seq1, fB1855_c362089_g1_i2, fB1855_comp155600_c1_seq1, fB1855_c359313_g2_i1, fB1855_c301309_g1_i2, fB1855_comp169662_c0_seq1, fB1855_c359234_g1_i2, fB1855_comp155727_c0_seq1, fB1855_comp166787_c0_seq1, fB1855_c366997_g3_i1, fB1855_c114547_g1_i1, fB1855_comp165587_c0_seq1, fB1855_comp162189_c0_seq1, fB1855_comp164022_c1_seq2, fB1855_c364963_g1_i4, fB…
GO:0004521	0.0012	endoribonuclease activity	F	0.116	23	124	2132	25058	iS1908_comp163351_c0_seq1, fB1855_comp171417_c2_seq5, fB1855_comp172735_c0_seq5, fB1855_comp173219_c0_seq3, fB1855_comp170773_c0_seq1, fB1855_comp173218_c0_seq2, fB1855_comp171968_c0_seq3, fB1855_comp172911_c0_seq4, fB1855_comp172508_c0_seq2, fB1855_comp169093_c0_seq1, fB1855_comp171381_c0_seq2, fB1855_comp156941_c0_seq1, fB1855_comp168666_c0_seq2, fB1855_comp172468_c2_seq4, fB1855_comp172410_c0_…
GO:0019362	0.00134	pyridine nucleotide metabolic process	P	0.121	75	595	2080	24587	fB1855_comp165713_c0_seq1, fB1855_comp178165_c0_seq1, fB1855_comp155600_c1_seq1, fB1855_c301309_g1_i2, fB1855_c359234_g1_i2, fB1855_comp124320_c0_seq2, fB1855_comp166787_c0_seq1, fB1855_comp165587_c0_seq1, fB1855_comp162189_c0_seq1, fB1855_comp172386_c0_seq1, fB1855_comp170792_c0_seq5, fB1855_c364963_g1_i4, fB1855_comp88122_c0_seq1, fB1855_comp120732_c0_seq1, fB1855_comp149629_c1_seq1, fB1855_com…
GO:0016144	0.00138	S-glycoside biosynthetic process	P	0.121	18	87	2137	25095	fB1855_comp124070_c0_seq1, fB1855_comp156360_c1_seq1, fB1855_comp153577_c2_seq1, fB1855_comp162189_c0_seq1, fB1855_comp164022_c1_seq2, fB1855_comp160974_c0_seq1, fB1855_comp146059_c0_seq1, fB1855_comp167056_c2_seq3, fB1855_comp145192_c0_seq1, fB1855_comp167056_c2_seq2, fB1855_comp160112_c0_seq2, fB1855_comp155868_c0_seq1, fB1855_comp157743_c1_seq1, fB1855_comp174973_c0_seq1, fB1855_comp156360_c0_…
GO:0019758	0.00138	glycosinolate biosynthetic process	P	0.121	18	87	2137	25095	fB1855_comp124070_c0_seq1, fB1855_comp156360_c1_seq1, fB1855_comp153577_c2_seq1, fB1855_comp162189_c0_seq1, fB1855_comp164022_c1_seq2, fB1855_comp160974_c0_seq1, fB1855_comp146059_c0_seq1, fB1855_comp167056_c2_seq3, fB1855_comp145192_c0_seq1, fB1855_comp167056_c2_seq2, fB1855_comp160112_c0_seq2, fB1855_comp155868_c0_seq1, fB1855_comp157743_c1_seq1, fB1855_comp174973_c0_seq1, fB1855_comp156360_c0_…
GO:0019761	0.00138	glucosinolate biosynthetic process	P	0.121	18	87	2137	25095	fB1855_comp124070_c0_seq1, fB1855_comp156360_c1_seq1, fB1855_comp153577_c2_seq1, fB1855_comp162189_c0_seq1, fB1855_comp164022_c1_seq2, fB1855_comp160974_c0_seq1, fB1855_comp146059_c0_seq1, fB1855_comp167056_c2_seq3, fB1855_comp145192_c0_seq1, fB1855_comp167056_c2_seq2, fB1855_comp160112_c0_seq2, fB1855_comp155868_c0_seq1, fB1855_comp157743_c1_seq1, fB1855_comp174973_c0_seq1, fB1855_comp156360_c0_…
GO:0010007	0.00138	magnesium chelatase complex	C	0.121	6	11	2149	25171	fB1855_c366349_g4_i2, fB1855_c114509_g1_i1, fB1855_c366349_g1_i1, fB1855_comp158391_c1_seq1, fB1855_c268207_g1_i1, fB1855_comp126738_c0_seq1
GO:0016851	0.00138	magnesium chelatase activity	F	0.121	6	11	2149	25171	fB1855_c366349_g4_i2, fB1855_c114509_g1_i1, fB1855_c366349_g1_i1, fB1855_comp158391_c1_seq1, fB1855_c268207_g1_i1, fB1855_comp126738_c0_seq1
GO:0051002	0.00138	ligase activity, forming nitrogen-metal bonds	F	0.121	6	11	2149	25171	fB1855_c366349_g4_i2, fB1855_c114509_g1_i1, fB1855_c366349_g1_i1, fB1855_comp158391_c1_seq1, fB1855_c268207_g1_i1, fB1855_comp126738_c0_seq1
GO:0051003	0.00138	ligase activity, forming nitrogen-metal bonds, forming coordination complexes	F	0.121	6	11	2149	25171	fB1855_c366349_g4_i2, fB1855_c114509_g1_i1, fB1855_c366349_g1_i1, fB1855_comp158391_c1_seq1, fB1855_c268207_g1_i1, fB1855_comp126738_c0_seq1
GO:0006739	0.00144	NADP metabolic process	P	0.125	41	279	2114	24903	fB1855_comp165713_c0_seq1, fB1855_comp156069_c0_seq1, fB1855_c362089_g1_i2, fB1855_comp155600_c1_seq1, fB1855_c359313_g2_i1, fB1855_c301309_g1_i2, fB1855_comp169662_c0_seq1, fB1855_c359234_g1_i2, fB1855_comp155727_c0_seq1, fB1855_comp166787_c0_seq1, fB1855_c366997_g3_i1, fB1855_c114547_g1_i1, fB1855_comp165587_c0_seq1, fB1855_comp162189_c0_seq1, fB1855_comp164022_c1_seq2, fB1855_c364963_g1_i4, fB…
GO:0005829	0.00146	cytosol	C	0.126	160	1455	1995	23727	fB1855_comp123494_c0_seq1, fB1855_comp152970_c0_seq1, fB1855_comp169858_c1_seq1, fB1855_c301309_g1_i2, fB1855_c350778_g1_i1, fB1855_comp151639_c0_seq1, fB1855_comp162711_c0_seq1, fB1855_comp166787_c0_seq1, fB1855_comp168625_c0_seq1, fB1855_comp168011_c0_seq2, fB1855_comp155313_c0_seq1, fB1855_comp167549_c0_seq1, fB1855_c354188_g1_i1, fB1855_c141912_g1_i1, fB1855_comp151025_c0_seq1, fB1855_c322526…
GO:0009814	0.00154	defense response, incompatible interaction	P	0.13	26	151	2129	25031	fB1855_comp162223_c0_seq1, fB1855_c362089_g1_i2, fB1855_comp166787_c0_seq1, fB1855_c114547_g1_i1, fB1855_comp162189_c0_seq1, fB1855_comp155313_c0_seq1, fB1855_comp88122_c0_seq1, fB1855_comp163931_c0_seq1, fB1855_comp169177_c0_seq4, fB1855_comp165186_c0_seq1, fB1855_comp157376_c0_seq1, fB1855_comp167104_c0_seq1, fB1855_comp170806_c0_seq2, fB1855_comp170806_c0_seq3, fB1855_comp135861_c0_seq1, fB185…
GO:0016891	0.00154	endoribonuclease activity, producing 5'-phosphomonoesters	F	0.13	21	111	2134	25071	iS1908_comp163351_c0_seq1, fB1855_comp171417_c2_seq5, fB1855_comp172735_c0_seq5, fB1855_comp173219_c0_seq3, fB1855_comp170773_c0_seq1, fB1855_comp173218_c0_seq2, fB1855_comp171968_c0_seq3, fB1855_comp172911_c0_seq4, fB1855_comp172508_c0_seq2, fB1855_comp169093_c0_seq1, fB1855_comp171381_c0_seq2, fB1855_comp156941_c0_seq1, fB1855_comp168666_c0_seq2, fB1855_comp172468_c2_seq4, fB1855_comp172410_c0_…
GO:0042440	0.00158	pigment metabolic process	P	0.131	49	353	2106	24829	fB1855_comp156267_c0_seq1, fB1855_comp162223_c0_seq1, fB1855_c114509_g1_i1, fB1855_comp170614_c0_seq3, fB1855_c359234_g1_i2, fB1855_comp169997_c1_seq1, fB1855_comp126556_c1_seq1, fB1855_comp165587_c0_seq1, fB1855_comp167502_c0_seq1, fB1855_c366349_g4_i2, fB1855_comp170792_c0_seq5, fB1855_comp120732_c0_seq1, fB1855_comp166932_c3_seq1, fB1855_c38371_g1_i1, fB1855_comp149629_c1_seq1, fB1855_comp1553…
GO:0022627	0.00164	cytosolic small ribosomal subunit	C	0.135	12	46	2143	25136	iS1908_comp216821_c0_seq1, fB1855_comp170914_c0_seq2, fB1855_comp169047_c0_seq1, fB1855_comp83534_c0_seq1, fB1855_c342553_g1_i2, fB1855_c289609_g1_i1, fB1855_c87533_g1_i1, fB1855_c350778_g1_i1, fB1855_c141912_g1_i1, fB1855_comp173403_c0_seq1, fB1855_comp153427_c0_seq1, fB1855_comp168915_c0_seq1
GO:0022625	0.00167	cytosolic large ribosomal subunit	C	0.136	20	104	2135	25078	fB1855_c309668_g1_i1, fB1855_comp170470_c1_seq6, fB1855_comp170498_c0_seq2, fB1855_comp165409_c0_seq3, fB1855_comp170559_c0_seq1, fB1855_comp122415_c0_seq1, fB1855_c341572_g1_i1, fB1855_comp168524_c0_seq2, fB1855_comp162711_c0_seq1, fB1855_comp169217_c0_seq1, fB1855_comp82156_c0_seq1, fB1855_c357429_g1_i3, fB1855_c354188_g1_i1, fB1855_comp169136_c0_seq1, fB1855_c322526_g1_i1, fB1855_comp168774_c0…
GO:0001758	0.00184	retinal dehydrogenase activity	F	0.148	3	1	2152	25181	fB1855_comp170806_c0_seq2, fB1855_comp170806_c0_seq3, fB1855_comp150705_c0_seq1
GO:0048046	0.00191	apoplast	C	0.152	27	162	2128	25020	fB1855_comp162223_c0_seq1, fB1855_comp170887_c0_seq1, fB1855_comp124353_c0_seq1, fB1855_c362089_g1_i2, fB1855_comp155607_c0_seq1, fB1855_c301309_g1_i2, fB1855_comp124320_c0_seq2, fB1855_c364344_g2_i4, fB1855_comp162189_c0_seq1, fB1855_c359126_g1_i1, fB1855_c351765_g2_i1, fB1855_c362251_g1_i1, fB1855_c376001_g1_i1, fB1855_c356494_g1_i2, fB1855_comp124070_c0_seq1, fB1855_comp170171_c3_seq10, fB1855…
GO:0034754	0.00195	cellular hormone metabolic process	P	0.154	15	68	2140	25114	fB1855_comp124070_c0_seq1, fB1855_comp124201_c0_seq1, fB1855_comp170806_c0_seq2, fB1855_comp170806_c0_seq3, fB1855_comp171554_c0_seq1, fB1855_comp174489_c0_seq1, fB1855_comp137785_c0_seq1, fB1855_comp167056_c2_seq3, fB1855_comp167056_c2_seq2, fB1855_comp134440_c1_seq1, fB1855_comp81829_c0_seq1, fB1855_comp163475_c0_seq1, fB1855_comp150705_c0_seq1, fB1855_comp155306_c0_seq1, fB1855_comp126738_c0_s…
GO:0005622	0.00199	intracellular	C	0.155	1097	11999	1058	13183	fB1855_comp151639_c0_seq1, fB1855_comp149466_c0_seq1, fB1855_comp168625_c0_seq1, fB1855_comp152463_c0_seq1, fB1855_comp149074_c0_seq1, fB1855_c364963_g1_i4, fB1855_comp165435_c0_seq1, fB1855_comp166430_c0_seq2, fB1855_comp163475_c0_seq1, fB1855_c236330_g1_i1, fB1855_comp127394_c0_seq1, fB1855_comp169248_c0_seq1, fB1855_comp151757_c2_seq1, fB1855_comp147162_c0_seq1, fB1855_comp126005_c0_seq1, fB18…
GO:1901564	0.00206	organonitrogen compound metabolic process	P	0.156	427	4359	1728	20823	fB1855_c354852_g1_i1, fB1855_comp162711_c0_seq1, fB1855_comp165482_c0_seq1, fB1855_comp81545_c0_seq1, fB1855_comp172386_c0_seq1, fB1855_c364963_g1_i4, fB1855_comp169042_c0_seq3, fB1855_comp163475_c0_seq1, fB1855_c236330_g1_i1, fB1855_comp148595_c0_seq1, fB1855_comp166839_c0_seq1, iS1908_comp216821_c0_seq1, fB1855_comp151757_c2_seq1, fB1855_c365446_g1_i3, fB1855_comp167085_c0_seq2, fB1855_comp1471…
GO:0001523	0.00208	retinoid metabolic process	P	0.156	4	4	2151	25178	fB1855_comp124201_c0_seq1, fB1855_comp170806_c0_seq2, fB1855_comp170806_c0_seq3, fB1855_comp150705_c0_seq1
GO:0010325	0.00208	raffinose family oligosaccharide biosynthetic process	P	0.156	4	4	2151	25178	fB1855_c364218_g4_i2, fB1855_c364218_g3_i1, fB1855_comp170031_c0_seq2, fB1855_comp170031_c0_seq3
GO:0042572	0.00208	retinol metabolic process	P	0.156	4	4	2151	25178	fB1855_comp124201_c0_seq1, fB1855_comp170806_c0_seq2, fB1855_comp170806_c0_seq3, fB1855_comp150705_c0_seq1
GO:0006518	0.00233	peptide metabolic process	P	0.174	128	1142	2027	24040	fB1855_comp137750_c0_seq1, fB1855_c350778_g1_i1, fB1855_comp162711_c0_seq1, fB1855_comp169742_c0_seq1, fB1855_comp167162_c1_seq1, fB1855_comp166787_c0_seq1, fB1855_comp161397_c0_seq2, fB1855_comp125178_c0_seq1, fB1855_c354188_g1_i1, fB1855_comp167731_c0_seq2, fB1855_c141912_g1_i1, fB1855_comp147305_c0_seq1, fB1855_c322526_g1_i1, fB1855_comp168698_c0_seq1, fB1855_comp173276_c0_seq1, fB1855_comp169…
GO:0016143	0.00245	S-glycoside metabolic process	P	0.176	20	108	2135	25074	fB1855_comp124070_c0_seq1, fB1855_comp156360_c1_seq1, fB1855_comp153577_c2_seq1, fB1855_comp166571_c1_seq1, fB1855_comp162189_c0_seq1, fB1855_comp164022_c1_seq2, fB1855_c349406_g1_i3, fB1855_comp160974_c0_seq1, fB1855_comp146059_c0_seq1, fB1855_comp167056_c2_seq3, fB1855_comp145192_c0_seq1, fB1855_comp167056_c2_seq2, fB1855_comp160112_c0_seq2, fB1855_comp155868_c0_seq1, fB1855_comp157743_c1_seq1,…
GO:0019757	0.00245	glycosinolate metabolic process	P	0.176	20	108	2135	25074	fB1855_comp124070_c0_seq1, fB1855_comp156360_c1_seq1, fB1855_comp153577_c2_seq1, fB1855_comp166571_c1_seq1, fB1855_comp162189_c0_seq1, fB1855_comp164022_c1_seq2, fB1855_c349406_g1_i3, fB1855_comp160974_c0_seq1, fB1855_comp146059_c0_seq1, fB1855_comp167056_c2_seq3, fB1855_comp145192_c0_seq1, fB1855_comp167056_c2_seq2, fB1855_comp160112_c0_seq2, fB1855_comp155868_c0_seq1, fB1855_comp157743_c1_seq1,…
GO:0019760	0.00245	glucosinolate metabolic process	P	0.176	20	108	2135	25074	fB1855_comp124070_c0_seq1, fB1855_comp156360_c1_seq1, fB1855_comp153577_c2_seq1, fB1855_comp166571_c1_seq1, fB1855_comp162189_c0_seq1, fB1855_comp164022_c1_seq2, fB1855_c349406_g1_i3, fB1855_comp160974_c0_seq1, fB1855_comp146059_c0_seq1, fB1855_comp167056_c2_seq3, fB1855_comp145192_c0_seq1, fB1855_comp167056_c2_seq2, fB1855_comp160112_c0_seq2, fB1855_comp155868_c0_seq1, fB1855_comp157743_c1_seq1,…
GO:0046496	0.00246	nicotinamide nucleotide metabolic process	P	0.176	73	591	2082	24591	fB1855_comp165713_c0_seq1, fB1855_comp178165_c0_seq1, fB1855_comp155600_c1_seq1, fB1855_c301309_g1_i2, fB1855_c359234_g1_i2, fB1855_comp124320_c0_seq2, fB1855_comp166787_c0_seq1, fB1855_comp165587_c0_seq1, fB1855_comp162189_c0_seq1, fB1855_comp172386_c0_seq1, fB1855_comp170792_c0_seq5, fB1855_c364963_g1_i4, fB1855_comp88122_c0_seq1, fB1855_comp120732_c0_seq1, fB1855_comp149629_c1_seq1, fB1855_com…
GO:0015035	0.00257	protein disulfide oxidoreductase activity	F	0.183	12	49	2143	25133	fB1855_comp173268_c0_seq1, fB1855_comp155313_c0_seq1, fB1855_comp168581_c0_seq2, fB1855_comp168581_c0_seq1, fB1855_comp155978_c0_seq1, fB1855_c352751_g1_i1, fB1855_comp121607_c0_seq1, fB1855_comp166029_c0_seq1, fB1855_comp173247_c0_seq1, fB1855_comp82185_c0_seq1, fB1855_c364622_g3_i1, fB1855_comp105782_c0_seq1
GO:0016119	0.00263	carotene metabolic process	P	0.185	6	13	2149	25169	fB1855_comp156069_c0_seq1, fB1855_c362720_g1_i4, fB1855_c359234_g1_i2, fB1855_comp159415_c0_seq2, fB1855_comp166491_c0_seq2, fB1855_comp160571_c0_seq3
GO:0009627	0.00266	systemic acquired resistance	P	0.186	19	101	2136	25081	fB1855_c362089_g1_i2, fB1855_comp165186_c0_seq1, fB1855_comp157376_c0_seq1, fB1855_comp170806_c0_seq2, fB1855_comp170806_c0_seq3, fB1855_comp135861_c0_seq1, fB1855_comp146869_c0_seq1, fB1855_c114547_g1_i1, fB1855_comp162189_c0_seq1, fB1855_comp155313_c0_seq1, fB1855_comp163931_c0_seq1, fB1855_comp146973_c0_seq2, fB1855_comp162069_c1_seq1, fB1855_comp158804_c1_seq1, fB1855_comp155868_c0_seq1, fB18…
GO:0098796	0.00274	membrane protein complex	C	0.189	95	812	2060	24370	fB1855_comp165713_c0_seq1, fB1855_comp167581_c0_seq2, fB1855_comp162542_c0_seq1, fB1855_comp81545_c0_seq1, fB1855_comp123558_c0_seq1, fB1855_comp172403_c0_seq2, fB1855_comp174489_c0_seq1, fB1855_c366188_g5_i2, fB1855_c365230_g2_i1, fB1855_comp170589_c1_seq5, fB1855_comp172656_c1_seq4, fB1855_comp171767_c0_seq5, fB1855_comp166619_c2_seq3, fB1855_comp169413_c1_seq1, fB1855_comp168773_c0_seq1, fB185…
GO:0015995	0.00288	chlorophyll biosynthetic process	P	0.197	23	134	2132	25048	fB1855_comp156267_c0_seq1, fB1855_comp162223_c0_seq1, fB1855_comp156069_c0_seq1, fB1855_c114509_g1_i1, fB1855_comp145029_c0_seq1, fB1855_comp169642_c0_seq1, fB1855_comp170614_c0_seq3, fB1855_comp173422_c0_seq1, fB1855_comp79505_c0_seq1, fB1855_c268207_g1_i1, fB1855_c359234_g1_i2, fB1855_comp167085_c0_seq2, fB1855_comp165587_c0_seq1, fB1855_comp167502_c0_seq1, fB1855_c366349_g4_i2, fB1855_c366349_…
GO:0043604	0.00314	amide biosynthetic process	P	0.212	125	1122	2030	24060	fB1855_comp137750_c0_seq1, fB1855_c350778_g1_i1, fB1855_comp162711_c0_seq1, fB1855_comp169742_c0_seq1, fB1855_comp167162_c1_seq1, fB1855_comp166787_c0_seq1, fB1855_comp161397_c0_seq2, fB1855_comp125178_c0_seq1, fB1855_c354188_g1_i1, fB1855_comp167731_c0_seq2, fB1855_c141912_g1_i1, fB1855_comp147305_c0_seq1, fB1855_c322526_g1_i1, fB1855_comp168698_c0_seq1, fB1855_comp173276_c0_seq1, fB1855_comp156…
GO:0009409	0.00315	response to cold	P	0.212	32	212	2123	24970	fB1855_comp162223_c0_seq1, fB1855_comp166143_c0_seq1, fB1855_comp128275_c0_seq1, fB1855_c352571_g1_i1, fB1855_comp171059_c0_seq1, fB1855_c364344_g2_i4, fB1855_c114547_g1_i1, fB1855_comp162189_c0_seq1, fB1855_comp164220_c1_seq1, fB1855_c350811_g2_i1, fB1855_c364218_g4_i2, fB1855_comp122039_c0_seq2, fB1855_comp163931_c0_seq1, fB1855_comp170031_c0_seq2, fB1855_comp170031_c0_seq3, fB1855_comp160849_c…
GO:0016491	0.00328	oxidoreductase activity	F	0.218	195	1858	1960	23324	fB1855_comp124320_c0_seq2, fB1855_comp156117_c0_seq1, fB1855_c360498_g2_i1, fB1855_comp90745_c0_seq1, fB1855_comp170792_c0_seq5, fB1855_comp121607_c0_seq1, fB1855_comp169434_c0_seq1, fB1855_comp82159_c0_seq1, fB1855_comp166571_c0_seq1, fB1855_comp157844_c1_seq1, fB1855_c362979_g3_i5, fB1855_comp171586_c0_seq1, fB1855_c349016_g1_i1, fB1855_c360460_g1_i1, fB1855_c366678_g1_i3, fB1855_comp151757_c2_…
GO:0015036	0.00338	disulfide oxidoreductase activity	F	0.223	13	58	2142	25124	fB1855_c352751_g1_i1, fB1855_comp173247_c0_seq1, fB1855_c364622_g3_i1, fB1855_comp105782_c0_seq1, fB1855_comp173268_c0_seq1, fB1855_comp155313_c0_seq1, fB1855_comp168581_c0_seq2, fB1855_comp168581_c0_seq1, fB1855_comp155978_c0_seq1, fB1855_comp167017_c1_seq2, fB1855_comp121607_c0_seq1, fB1855_comp166029_c0_seq1, fB1855_comp82185_c0_seq1
GO:0034622	0.00345	cellular macromolecular complex assembly	P	0.226	90	769	2065	24413	fB1855_comp165713_c0_seq1, fB1855_comp124735_c0_seq1, fB1855_comp165409_c0_seq3, fB1855_c301309_g1_i2, fB1855_comp164380_c0_seq2, fB1855_comp171059_c0_seq1, fB1855_comp156419_c0_seq1, fB1855_comp164652_c0_seq1, fB1855_comp162189_c0_seq1, fB1855_c362013_g3_i3, fB1855_c141912_g1_i1, fB1855_comp145670_c0_seq1, fB1855_comp165921_c0_seq4, fB1855_comp167172_c0_seq3, fB1855_comp149089_c0_seq2, fB1855_co…
GO:0020037	0.00363	heme binding	F	0.236	35	241	2120	24941	fB1855_comp130457_c1_seq1, fB1855_comp166724_c0_seq1, fB1855_comp156220_c0_seq1, fB1855_comp153495_c0_seq1, fB1855_comp167109_c0_seq1, fB1855_comp161198_c0_seq1, fB1855_comp169434_c1_seq2, fB1855_c366188_g5_i2, fB1855_comp167502_c0_seq1, fB1855_comp161316_c0_seq1, fB1855_comp80082_c0_seq1, fB1855_comp169434_c0_seq1, fB1855_comp166307_c0_seq1, fB1855_comp125094_c0_seq1, fB1855_comp166307_c0_seq2, …
GO:0015935	0.00369	small ribosomal subunit	C	0.237	16	81	2139	25101	iS1908_comp216821_c0_seq1, fB1855_comp171974_c0_seq3, fB1855_comp169047_c0_seq1, fB1855_comp172672_c3_seq1, fB1855_c342553_g1_i2, fB1855_c289609_g1_i1, fB1855_c87533_g1_i1, fB1855_c350778_g1_i1, fB1855_comp170914_c0_seq2, fB1855_comp83534_c0_seq1, fB1855_c362013_g3_i3, fB1855_c141912_g1_i1, fB1855_comp173403_c0_seq1, fB1855_c347107_g1_i1, fB1855_comp153427_c0_seq1, fB1855_comp168915_c0_seq1
GO:0004540	0.00372	ribonuclease activity	F	0.237	25	154	2130	25028	iS1908_comp163351_c0_seq1, fB1855_comp171417_c2_seq5, fB1855_comp173219_c0_seq3, fB1855_comp173218_c0_seq2, fB1855_comp172911_c0_seq4, fB1855_comp171381_c0_seq2, fB1855_comp168666_c0_seq2, fB1855_comp172468_c2_seq4, fB1855_comp123752_c0_seq1, fB1855_comp172466_c2_seq4, fB1855_comp145364_c0_seq1, fB1855_comp171333_c2_seq7, fB1855_comp172735_c0_seq5, fB1855_comp170773_c0_seq1, fB1855_comp171968_c0_…
GO:0019682	0.00375	glyceraldehyde-3-phosphate metabolic process	P	0.237	56	437	2099	24745	fB1855_comp165713_c0_seq1, fB1855_comp162223_c0_seq1, fB1855_comp155600_c1_seq1, fB1855_c301309_g1_i2, fB1855_c359234_g1_i2, fB1855_comp167162_c1_seq1, fB1855_comp166787_c0_seq1, fB1855_comp165587_c0_seq1, fB1855_comp167502_c0_seq1, fB1855_comp162189_c0_seq1, fB1855_c364963_g1_i4, fB1855_comp88122_c0_seq1, fB1855_comp120732_c0_seq1, fB1855_comp163032_c0_seq1, fB1855_comp149629_c1_seq1, fB1855_com…
GO:0044464	0.00386	cell part	C	0.237	1158	12773	997	12409	fB1855_comp151639_c0_seq1, fB1855_comp149466_c0_seq1, fB1855_comp173537_c0_seq1, fB1855_comp168625_c0_seq1, fB1855_comp127551_c0_seq1, fB1855_comp152463_c0_seq1, fB1855_comp149074_c0_seq1, fB1855_c364963_g1_i4, fB1855_comp165435_c0_seq1, fB1855_comp166430_c0_seq2, fB1855_comp163475_c0_seq1, fB1855_c236330_g1_i1, fB1855_comp127394_c0_seq1, fB1855_comp169248_c0_seq1, fB1855_comp151757_c2_seq1, fB18…
GO:0010264	0.00387	myo-inositol hexakisphosphate biosynthetic process	P	0.237	11	45	2144	25137	fB1855_comp156530_c0_seq1, fB1855_comp156530_c0_seq2, fB1855_comp155975_c0_seq2, fB1855_comp171261_c0_seq1, fB1855_comp124012_c0_seq1, fB1855_comp159140_c0_seq1, fB1855_comp160844_c0_seq1, fB1855_comp156519_c2_seq1, fB1855_c352571_g1_i1, fB1855_comp169098_c0_seq3, fB1855_comp169593_c0_seq3
GO:0032958	0.00387	inositol phosphate biosynthetic process	P	0.237	11	45	2144	25137	fB1855_comp156530_c0_seq1, fB1855_comp156530_c0_seq2, fB1855_comp155975_c0_seq2, fB1855_comp171261_c0_seq1, fB1855_comp124012_c0_seq1, fB1855_comp159140_c0_seq1, fB1855_comp160844_c0_seq1, fB1855_comp156519_c2_seq1, fB1855_c352571_g1_i1, fB1855_comp169098_c0_seq3, fB1855_comp169593_c0_seq3
GO:0033517	0.00387	myo-inositol hexakisphosphate metabolic process	P	0.237	11	45	2144	25137	fB1855_comp156530_c0_seq1, fB1855_comp156530_c0_seq2, fB1855_comp155975_c0_seq2, fB1855_comp171261_c0_seq1, fB1855_comp124012_c0_seq1, fB1855_comp159140_c0_seq1, fB1855_comp160844_c0_seq1, fB1855_comp156519_c2_seq1, fB1855_c352571_g1_i1, fB1855_comp169098_c0_seq3, fB1855_comp169593_c0_seq3
GO:0065003	0.0041	macromolecular complex assembly	P	0.25	96	835	2059	24347	fB1855_comp165713_c0_seq1, fB1855_c339387_g1_i1, fB1855_comp124735_c0_seq1, fB1855_comp162148_c0_seq3, fB1855_comp165409_c0_seq3, fB1855_c301309_g1_i2, fB1855_comp164380_c0_seq2, fB1855_comp171059_c0_seq1, fB1855_comp156419_c0_seq1, fB1855_comp164652_c0_seq1, fB1855_comp162189_c0_seq1, fB1855_comp122039_c0_seq2, fB1855_c362013_g3_i3, fB1855_c141912_g1_i1, fB1855_comp145670_c0_seq1, fB1855_comp165…
GO:0032993	0.00415	protein-DNA complex	C	0.251	14	67	2141	25115	fB1855_comp164381_c0_seq1, fB1855_comp166748_c0_seq1, fB1855_c339476_g1_i1, fB1855_comp126550_c0_seq1, fB1855_comp156658_c0_seq1, fB1855_c261301_g1_i1, fB1855_comp152521_c0_seq1, fB1855_c356392_g1_i1, fB1855_comp123796_c0_seq1, fB1855_comp160908_c0_seq1, fB1855_c356690_g2_i1, fB1855_c311902_g1_i1, fB1855_comp155788_c0_seq2, fB1855_c368511_g1_i1
GO:0072524	0.00432	pyridine-containing compound metabolic process	P	0.259	75	626	2080	24556	fB1855_comp165713_c0_seq1, fB1855_comp178165_c0_seq1, fB1855_comp155600_c1_seq1, fB1855_c301309_g1_i2, fB1855_c359234_g1_i2, fB1855_comp124320_c0_seq2, fB1855_comp166787_c0_seq1, fB1855_comp165587_c0_seq1, fB1855_comp162189_c0_seq1, fB1855_comp172386_c0_seq1, fB1855_comp170792_c0_seq5, fB1855_c364963_g1_i4, fB1855_comp88122_c0_seq1, fB1855_comp120732_c0_seq1, fB1855_comp149629_c1_seq1, fB1855_com…
GO:1901657	0.00438	glycosyl compound metabolic process	P	0.261	106	939	2049	24243	fB1855_comp178165_c0_seq1, fB1855_c301309_g1_i2, fB1855_comp120873_c0_seq1, fB1855_comp81545_c0_seq1, fB1855_comp124320_c0_seq2, fB1855_c360498_g2_i1, fB1855_c366188_g5_i2, fB1855_comp172386_c0_seq1, fB1855_comp170792_c0_seq5, fB1855_c367081_g1_i5, fB1855_comp169755_c0_seq2, fB1855_comp125094_c0_seq1, fB1855_comp156068_c0_seq1, fB1855_comp163475_c0_seq1, fB1855_comp82159_c0_seq1, fB1855_c362979_g…
GO:0009543	0.00465	chloroplast thylakoid lumen	C	0.272	5	10	2150	25172	fB1855_c353596_g1_i1, fB1855_comp172594_c0_seq5, fB1855_comp163514_c0_seq2, fB1855_c367185_g1_i1, fB1855_comp167085_c0_seq2
GO:0031978	0.00465	plastid thylakoid lumen	C	0.272	5	10	2150	25172	fB1855_c353596_g1_i1, fB1855_comp172594_c0_seq5, fB1855_comp163514_c0_seq2, fB1855_c367185_g1_i1, fB1855_comp167085_c0_seq2
GO:0043226	0.0047	organelle	C	0.272	883	9596	1272	15586	fB1855_comp149466_c0_seq1, fB1855_comp152463_c0_seq1, fB1855_comp149074_c0_seq1, fB1855_c364963_g1_i4, fB1855_comp165435_c0_seq1, fB1855_comp166430_c0_seq2, fB1855_comp127394_c0_seq1, fB1855_comp169248_c0_seq1, fB1855_comp151757_c2_seq1, fB1855_comp147162_c0_seq1, fB1855_comp126005_c0_seq1, fB1855_c365446_g1_i7, fB1855_comp169136_c0_seq1, fB1855_comp126945_c0_seq1, fB1855_comp170470_c1_seq6, fB18…
GO:0019637	0.00472	organophosphate metabolic process	P	0.272	188	1801	1967	23381	fB1855_comp162223_c0_seq1, fB1855_comp178165_c0_seq1, fB1855_c301309_g1_i2, fB1855_comp120873_c0_seq1, fB1855_comp81545_c0_seq1, fB1855_comp124320_c0_seq2, fB1855_comp167162_c1_seq1, fB1855_comp166787_c0_seq1, fB1855_comp168625_c0_seq1, fB1855_c360498_g2_i1, fB1855_c366188_g5_i2, fB1855_comp172386_c0_seq1, fB1855_comp170792_c0_seq5, fB1855_c364963_g1_i4, fB1855_comp120732_c0_seq1, fB1855_comp1630…
GO:0043603	0.00492	cellular amide metabolic process	P	0.282	141	1306	2014	23876	fB1855_comp137750_c0_seq1, fB1855_c350778_g1_i1, fB1855_comp162711_c0_seq1, fB1855_comp169742_c0_seq1, fB1855_comp167162_c1_seq1, fB1855_comp166787_c0_seq1, fB1855_comp161397_c0_seq2, fB1855_comp125178_c0_seq1, fB1855_c354188_g1_i1, fB1855_comp167731_c0_seq2, fB1855_c141912_g1_i1, fB1855_comp147305_c0_seq1, fB1855_c322526_g1_i1, fB1855_comp168698_c0_seq1, fB1855_comp173276_c0_seq1, fB1855_comp156…
GO:0005623	0.00496	cell	C	0.282	1162	12844	993	12338	fB1855_comp151639_c0_seq1, fB1855_comp149466_c0_seq1, fB1855_comp173537_c0_seq1, fB1855_comp168625_c0_seq1, fB1855_comp127551_c0_seq1, fB1855_comp152463_c0_seq1, fB1855_comp149074_c0_seq1, fB1855_c364963_g1_i4, fB1855_comp165435_c0_seq1, fB1855_comp166430_c0_seq2, fB1855_comp163475_c0_seq1, fB1855_c236330_g1_i1, fB1855_comp127394_c0_seq1, fB1855_comp169248_c0_seq1, fB1855_comp151757_c2_seq1, fB18…
GO:0006779	0.00511	porphyrin-containing compound biosynthetic process	P	0.288	26	167	2129	25015	fB1855_comp156267_c0_seq1, fB1855_comp162223_c0_seq1, fB1855_comp156069_c0_seq1, fB1855_c114509_g1_i1, fB1855_comp145029_c0_seq1, fB1855_comp170614_c0_seq3, fB1855_comp164597_c0_seq2, fB1855_c359234_g1_i2, fB1855_comp165587_c0_seq1, fB1855_comp167502_c0_seq1, fB1855_c366349_g4_i2, fB1855_comp120732_c0_seq1, fB1855_comp164291_c0_seq1, fB1855_c376001_g1_i1, fB1855_comp126738_c0_seq1, fB1855_comp164…
GO:0005576	0.00537	extracellular region	C	0.298	46	350	2109	24832	fB1855_comp162223_c0_seq1, fB1855_comp170887_c0_seq1, fB1855_comp124353_c0_seq1, fB1855_c362089_g1_i2, fB1855_comp144041_c1_seq1, fB1855_comp170018_c3_seq2, fB1855_c360546_g1_i3, fB1855_comp155607_c0_seq1, fB1855_c301309_g1_i2, fB1855_comp124320_c0_seq2, fB1855_comp162499_c0_seq1, fB1855_c364344_g2_i4, fB1855_comp162189_c0_seq1, fB1855_comp154257_c0_seq1, fB1855_c359126_g1_i1, fB1855_comp175602_c…
GO:1990204	0.00541	oxidoreductase complex	C	0.298	30	203	2125	24979	fB1855_comp156099_c0_seq2, fB1855_comp153386_c0_seq1, fB1855_comp124320_c0_seq2, fB1855_c353080_g1_i2, fB1855_comp164430_c0_seq2, fB1855_comp172403_c0_seq2, fB1855_c114547_g1_i1, fB1855_comp92650_c0_seq1, fB1855_comp83153_c0_seq1, fB1855_c365230_g2_i1, fB1855_comp170800_c0_seq3, fB1855_comp170589_c1_seq5, fB1855_comp126072_c0_seq1, fB1855_comp171767_c0_seq5, fB1855_c362979_g3_i5, iS1908_comp22201…
GO:0043647	0.00549	inositol phosphate metabolic process	P	0.298	13	62	2142	25120	fB1855_comp174625_c0_seq1, fB1855_c352571_g1_i1, fB1855_comp169098_c0_seq3, fB1855_comp169593_c0_seq3, fB1855_comp156530_c0_seq1, fB1855_comp156530_c0_seq2, fB1855_comp155975_c0_seq2, fB1855_comp171261_c0_seq1, fB1855_comp124012_c0_seq1, fB1855_comp155247_c0_seq2, fB1855_comp159140_c0_seq1, fB1855_comp160844_c0_seq1, fB1855_comp156519_c2_seq1
GO:0019464	0.00549	glycine decarboxylation via glycine cleavage system	P	0.298	4	6	2151	25176	fB1855_comp170800_c0_seq3, fB1855_c364073_g1_i1, fB1855_comp155896_c1_seq1, fB1855_comp170800_c0_seq1
GO:0046686	0.00551	response to cadmium ion	P	0.298	19	109	2136	25073	fB1855_comp124070_c0_seq1, fB1855_comp124353_c0_seq1, fB1855_comp152703_c0_seq2, fB1855_comp168343_c0_seq2, fB1855_comp124320_c0_seq2, fB1855_comp82272_c0_seq2, fB1855_comp162738_c0_seq2, fB1855_comp131646_c0_seq1, fB1855_comp168773_c0_seq1, fB1855_comp126547_c0_seq1, fB1855_comp157785_c0_seq2, fB1855_comp122660_c0_seq1, fB1855_comp155896_c1_seq1, fB1855_comp156519_c2_seq1, fB1855_comp144998_c0_s…
GO:0043229	0.00597	intracellular organelle	C	0.298	880	9584	1275	15598	fB1855_comp149466_c0_seq1, fB1855_comp152463_c0_seq1, fB1855_comp149074_c0_seq1, fB1855_c364963_g1_i4, fB1855_comp165435_c0_seq1, fB1855_comp166430_c0_seq2, fB1855_comp127394_c0_seq1, fB1855_comp169248_c0_seq1, fB1855_comp151757_c2_seq1, fB1855_comp147162_c0_seq1, fB1855_comp126005_c0_seq1, fB1855_c365446_g1_i7, fB1855_comp169136_c0_seq1, fB1855_comp126945_c0_seq1, fB1855_comp170470_c1_seq6, fB18…
GO:0009657	0.00597	plastid organization	P	0.298	61	497	2094	24685	fB1855_comp165713_c0_seq1, fB1855_c366031_g3_i1, fB1855_comp166787_c0_seq1, fB1855_comp162189_c0_seq1, fB1855_c349903_g1_i1, fB1855_comp88122_c0_seq1, fB1855_c353752_g1_i5, fB1855_comp166932_c3_seq1, fB1855_comp165795_c1_seq4, fB1855_comp145670_c0_seq1, fB1855_comp149629_c1_seq1, fB1855_comp160587_c1_seq1, fB1855_comp167172_c0_seq3, fB1855_comp162568_c0_seq1, fB1855_comp83017_c0_seq1, fB1855_comp…
GO:0004595	0.00621	pantetheine-phosphate adenylyltransferase activity	F	0.298	2	0	2153	25182	fB1855_comp156068_c0_seq1, fB1855_comp156068_c1_seq1
GO:0005872	0.00621	minus-end kinesin complex	C	0.298	2	0	2153	25182	fB1855_comp162148_c0_seq3, fB1855_comp161816_c0_seq1
GO:0006140	0.00621	regulation of nucleotide metabolic process	P	0.298	2	0	2153	25182	fB1855_comp156068_c0_seq1, fB1855_comp156068_c1_seq1
GO:0007053	0.00621	spindle assembly involved in male meiosis	P	0.298	2	0	2153	25182	fB1855_comp162148_c0_seq3, fB1855_comp161816_c0_seq1
GO:0008569	0.00621	ATP-dependent microtubule motor activity, minus-end-directed	F	0.298	2	0	2153	25182	fB1855_comp162148_c0_seq3, fB1855_comp161816_c0_seq1
GO:0008936	0.00621	nicotinamidase activity	F	0.298	2	0	2153	25182	fB1855_comp165610_c0_seq1, fB1855_comp82182_c0_seq1
GO:0009118	0.00621	regulation of nucleoside metabolic process	P	0.298	2	0	2153	25182	fB1855_comp156068_c0_seq1, fB1855_comp156068_c1_seq1
GO:0009971	0.00621	anastral spindle assembly involved in male meiosis	P	0.298	2	0	2153	25182	fB1855_comp162148_c0_seq3, fB1855_comp161816_c0_seq1
GO:0015929	0.00621	hexosaminidase activity	F	0.298	2	0	2153	25182	fB1855_comp165977_c0_seq1, fB1855_comp165312_c0_seq1
GO:0030808	0.00621	regulation of nucleotide biosynthetic process	P	0.298	2	0	2153	25182	fB1855_comp156068_c0_seq1, fB1855_comp156068_c1_seq1
GO:0046423	0.00621	allene-oxide cyclase activity	F	0.298	2	0	2153	25182	fB1855_comp144835_c0_seq1, fB1855_c360392_g1_i2
GO:0051116	0.00621	cobaltochelatase activity	F	0.298	2	0	2153	25182	fB1855_c366349_g4_i2, fB1855_c114509_g1_i1
GO:0051196	0.00621	regulation of coenzyme metabolic process	P	0.298	2	0	2153	25182	fB1855_comp156068_c0_seq1, fB1855_comp156068_c1_seq1
GO:0055048	0.00621	anastral spindle assembly	P	0.298	2	0	2153	25182	fB1855_comp162148_c0_seq3, fB1855_comp161816_c0_seq1
GO:0080020	0.00621	regulation of coenzyme A biosynthetic process	P	0.298	2	0	2153	25182	fB1855_comp156068_c0_seq1, fB1855_comp156068_c1_seq1
GO:1900371	0.00621	regulation of purine nucleotide biosynthetic process	P	0.298	2	0	2153	25182	fB1855_comp156068_c0_seq1, fB1855_comp156068_c1_seq1
GO:1900542	0.00621	regulation of purine nucleotide metabolic process	P	0.298	2	0	2153	25182	fB1855_comp156068_c0_seq1, fB1855_comp156068_c1_seq1
GO:0006090	0.00669	pyruvate metabolic process	P	0.319	78	669	2077	24513	fB1855_comp162223_c0_seq1, fB1855_c339387_g1_i1, fB1855_comp178165_c0_seq1, fB1855_c301309_g1_i2, fB1855_comp175135_c0_seq1, fB1855_c359234_g1_i2, fB1855_comp124320_c0_seq2, fB1855_comp167162_c1_seq1, fB1855_comp166787_c0_seq1, fB1855_comp165587_c0_seq1, fB1855_comp167502_c0_seq1, fB1855_comp162189_c0_seq1, fB1855_comp172386_c0_seq1, fB1855_comp170792_c0_seq5, fB1855_comp88122_c0_seq1, fB1855_com…
GO:0044711	0.00689	single-organism biosynthetic process	P	0.327	315	3202	1840	21980	fB1855_comp156267_c0_seq1, fB1855_comp178165_c0_seq1, fB1855_c354852_g1_i1, fB1855_c301309_g1_i2, fB1855_comp151639_c0_seq1, fB1855_comp124320_c0_seq2, fB1855_comp168625_c0_seq1, fB1855_c360498_g2_i1, fB1855_comp123796_c0_seq1, fB1855_comp172386_c0_seq1, fB1855_comp170792_c0_seq5, fB1855_c364963_g1_i4, fB1855_c38371_g1_i1, fB1855_comp169042_c0_seq3, fB1855_comp163475_c0_seq1, fB1855_c236330_g1_i1…
GO:0044710	0.00694	single-organism metabolic process	P	0.327	683	7338	1472	17844	fB1855_comp80659_c0_seq1, fB1855_c354852_g1_i1, fB1855_comp123723_c0_seq1, fB1855_comp151639_c0_seq1, fB1855_comp165482_c0_seq1, fB1855_comp81545_c0_seq1, fB1855_comp168625_c0_seq1, fB1855_comp166087_c0_seq1, fB1855_comp172386_c0_seq1, fB1855_c364963_g1_i4, fB1855_comp121607_c0_seq1, fB1855_comp169434_c0_seq1, fB1855_comp169042_c0_seq3, fB1855_comp163475_c0_seq1, fB1855_c236330_g1_i1, fB1855_comp…
GO:0000786	0.00727	nucleosome	C	0.341	12	57	2143	25125	fB1855_c356392_g1_i1, fB1855_comp160908_c0_seq1, fB1855_c356690_g2_i1, fB1855_comp164381_c0_seq1, fB1855_c339476_g1_i1, fB1855_comp126550_c0_seq1, fB1855_c311902_g1_i1, fB1855_comp155788_c0_seq2, fB1855_comp156658_c0_seq1, fB1855_c368511_g1_i1, fB1855_c261301_g1_i1, fB1855_comp152521_c0_seq1
GO:0006733	0.00782	oxidoreduction coenzyme metabolic process	P	0.361	86	755	2069	24427	fB1855_comp165713_c0_seq1, fB1855_comp178165_c0_seq1, fB1855_comp155600_c1_seq1, fB1855_c301309_g1_i2, fB1855_c359234_g1_i2, fB1855_comp124320_c0_seq2, fB1855_comp166787_c0_seq1, fB1855_c360498_g2_i1, fB1855_comp165587_c0_seq1, fB1855_comp162189_c0_seq1, fB1855_comp172386_c0_seq1, fB1855_comp170792_c0_seq5, fB1855_c364963_g1_i4, fB1855_comp88122_c0_seq1, fB1855_c317355_g1_i2, fB1855_comp120732_c0…
GO:0006720	0.00799	isoprenoid metabolic process	P	0.361	60	495	2095	24687	fB1855_comp162223_c0_seq1, fB1855_comp151639_c0_seq1, fB1855_c359234_g1_i2, fB1855_comp167162_c1_seq1, fB1855_comp166787_c0_seq1, fB1855_comp168625_c0_seq1, fB1855_comp82371_c0_seq1, fB1855_comp165587_c0_seq1, fB1855_comp167502_c0_seq1, fB1855_comp162189_c0_seq1, fB1855_comp170792_c0_seq5, fB1855_comp88122_c0_seq1, fB1855_comp120732_c0_seq1, fB1855_comp166932_c3_seq1, fB1855_comp169560_c0_seq3, f…
GO:0022607	0.00811	cellular component assembly	P	0.361	115	1055	2040	24127	fB1855_comp124735_c0_seq1, fB1855_c301309_g1_i2, fB1855_comp164380_c0_seq2, fB1855_comp166787_c0_seq1, fB1855_comp156419_c0_seq1, fB1855_c141912_g1_i1, fB1855_comp167172_c0_seq3, fB1855_comp123614_c0_seq1, fB1855_comp170620_c0_seq3, fB1855_comp168752_c0_seq1, fB1855_comp169366_c0_seq1, fB1855_c261836_g1_i1, fB1855_comp169289_c0_seq1, fB1855_comp120670_c0_seq1, fB1855_comp169749_c0_seq1, fB1855_co…
GO:0002184	0.00816	cytoplasmic translational termination	P	0.361	3	3	2152	25179	fB1855_comp88122_c0_seq1, fB1855_comp166787_c0_seq1, fB1855_comp145414_c0_seq1
GO:0016110	0.00816	tetraterpenoid catabolic process	P	0.361	3	3	2152	25179	fB1855_comp156069_c0_seq1, fB1855_c359234_g1_i2, fB1855_comp159415_c0_seq2
GO:0016115	0.00816	terpenoid catabolic process	P	0.361	3	3	2152	25179	fB1855_comp156069_c0_seq1, fB1855_c359234_g1_i2, fB1855_comp159415_c0_seq2
GO:0016118	0.00816	carotenoid catabolic process	P	0.361	3	3	2152	25179	fB1855_comp156069_c0_seq1, fB1855_c359234_g1_i2, fB1855_comp159415_c0_seq2
GO:0016121	0.00816	carotene catabolic process	P	0.361	3	3	2152	25179	fB1855_comp156069_c0_seq1, fB1855_c359234_g1_i2, fB1855_comp159415_c0_seq2
GO:0016124	0.00816	xanthophyll catabolic process	P	0.361	3	3	2152	25179	fB1855_comp156069_c0_seq1, fB1855_c359234_g1_i2, fB1855_comp159415_c0_seq2
GO:0044815	0.00816	DNA packaging complex	C	0.361	12	58	2143	25124	fB1855_c356392_g1_i1, fB1855_comp160908_c0_seq1, fB1855_c356690_g2_i1, fB1855_comp164381_c0_seq1, fB1855_c339476_g1_i1, fB1855_comp126550_c0_seq1, fB1855_c311902_g1_i1, fB1855_comp155788_c0_seq2, fB1855_comp156658_c0_seq1, fB1855_c368511_g1_i1, fB1855_c261301_g1_i1, fB1855_comp152521_c0_seq1
GO:0033014	0.00862	tetrapyrrole biosynthetic process	P	0.379	26	175	2129	25007	fB1855_comp156267_c0_seq1, fB1855_comp162223_c0_seq1, fB1855_comp156069_c0_seq1, fB1855_c114509_g1_i1, fB1855_comp145029_c0_seq1, fB1855_comp170614_c0_seq3, fB1855_comp164597_c0_seq2, fB1855_c359234_g1_i2, fB1855_comp165587_c0_seq1, fB1855_comp167502_c0_seq1, fB1855_c366349_g4_i2, fB1855_comp120732_c0_seq1, fB1855_comp164291_c0_seq1, fB1855_c376001_g1_i1, fB1855_comp126738_c0_seq1, fB1855_comp164…
GO:0046173	0.00875	polyol biosynthetic process	P	0.381	14	74	2141	25108	fB1855_comp162011_c1_seq1, fB1855_comp174625_c0_seq1, fB1855_c352571_g1_i1, fB1855_comp169098_c0_seq3, fB1855_comp169593_c0_seq3, fB1855_comp156530_c0_seq1, fB1855_comp156530_c0_seq2, fB1855_comp155975_c0_seq2, fB1855_comp171261_c0_seq1, fB1855_comp124012_c0_seq1, fB1855_comp159140_c0_seq1, fB1855_comp176454_c0_seq1, fB1855_comp160844_c0_seq1, fB1855_comp156519_c2_seq1
GO:0005525	0.00881	GTP binding	F	0.381	42	323	2113	24859	fB1855_comp149055_c0_seq1, fB1855_comp155987_c0_seq1, fB1855_comp151778_c0_seq1, fB1855_comp149466_c0_seq1, fB1855_c333126_g1_i1, fB1855_comp167162_c1_seq1, fB1855_comp85053_c0_seq1, fB1855_comp156452_c0_seq2, fB1855_c149166_g1_i1, fB1855_comp161382_c0_seq1, fB1855_comp162314_c0_seq1, fB1855_comp158026_c0_seq1, fB1855_c352839_g1_i1, fB1855_c359126_g1_i1, fB1855_comp168437_c0_seq2, fB1855_comp1502…
GO:0032561	0.00881	guanyl ribonucleotide binding	F	0.381	42	323	2113	24859	fB1855_comp149055_c0_seq1, fB1855_comp155987_c0_seq1, fB1855_comp151778_c0_seq1, fB1855_comp149466_c0_seq1, fB1855_c333126_g1_i1, fB1855_comp167162_c1_seq1, fB1855_comp85053_c0_seq1, fB1855_comp156452_c0_seq2, fB1855_c149166_g1_i1, fB1855_comp161382_c0_seq1, fB1855_comp162314_c0_seq1, fB1855_comp158026_c0_seq1, fB1855_c352839_g1_i1, fB1855_c359126_g1_i1, fB1855_comp168437_c0_seq2, fB1855_comp1502…
GO:1901135	0.00904	carbohydrate derivative metabolic process	P	0.388	197	1931	1958	23251	fB1855_comp80659_c0_seq1, fB1855_comp178165_c0_seq1, fB1855_comp145880_c0_seq1, fB1855_c301309_g1_i2, fB1855_comp81545_c0_seq1, fB1855_comp124320_c0_seq2, fB1855_c360498_g2_i1, fB1855_comp172386_c0_seq1, fB1855_comp170792_c0_seq5, fB1855_c364963_g1_i4, fB1855_comp169755_c0_seq2, fB1855_comp163475_c0_seq1, fB1855_comp148595_c0_seq1, fB1855_comp82159_c0_seq1, fB1855_c362979_g3_i5, fB1855_comp162011…
GO:0009767	0.00913	photosynthetic electron transport chain	P	0.39	12	59	2143	25123	fB1855_comp162189_c0_seq1, fB1855_comp161963_c0_seq2, fB1855_comp146219_c0_seq2, fB1855_c362089_g1_i2, fB1855_c349903_g1_i1, fB1855_c362492_g2_i2, fB1855_comp79505_c0_seq1, fB1855_comp155868_c0_seq1, fB1855_comp175984_c0_seq1, fB1855_comp124897_c0_seq1, fB1855_comp170019_c0_seq3, fB1855_c114547_g1_i1
GO:0071826	0.00921	ribonucleoprotein complex subunit organization	P	0.391	27	185	2128	24997	fB1855_comp124735_c0_seq1, fB1855_comp150583_c0_seq1, fB1855_comp165409_c0_seq3, fB1855_comp128275_c0_seq1, fB1855_comp167381_c0_seq2, fB1855_comp156452_c0_seq2, fB1855_comp171059_c0_seq1, fB1855_comp174047_c0_seq1, fB1855_comp164652_c0_seq1, fB1855_comp157985_c1_seq2, fB1855_c362013_g3_i3, fB1855_c141912_g1_i1, fB1855_comp166643_c0_seq1, fB1855_comp155558_c0_seq1, fB1855_c341572_g1_i1, fB1855_co…
GO:0042214	0.00965	terpene metabolic process	P	0.408	11	52	2144	25130	fB1855_comp156069_c0_seq1, fB1855_comp170792_c0_seq5, fB1855_c362720_g1_i4, fB1855_comp162182_c0_seq1, fB1855_c359234_g1_i2, fB1855_comp146951_c0_seq1, fB1855_comp170806_c0_seq3, fB1855_comp159415_c0_seq2, fB1855_comp166491_c0_seq2, fB1855_comp160571_c0_seq3, fB1855_comp82371_c0_seq1
GO:0006334	0.00996	nucleosome assembly	P	0.419	8	31	2147	25151	fB1855_comp160908_c0_seq1, fB1855_c356690_g2_i1, fB1855_comp164381_c0_seq1, fB1855_c311902_g1_i1, fB1855_comp164380_c0_seq2, fB1855_c368511_g1_i1, fB1855_c261301_g1_i1, fB1855_comp152521_c0_seq1
GO:0031977	0.01	thylakoid lumen	C	0.42	10	45	2145	25137	fB1855_comp120732_c0_seq1, fB1855_comp153339_c0_seq1, fB1855_c353596_g1_i1, fB1855_comp125222_c0_seq1, fB1855_comp172594_c0_seq5, fB1855_comp155628_c0_seq1, fB1855_comp163514_c0_seq2, fB1855_c367185_g1_i1, fB1855_comp167085_c0_seq2, fB1855_comp170019_c0_seq3
GO:0016667	0.0103	oxidoreductase activity, acting on a sulfur group of donors	F	0.427	17	100	2138	25082	fB1855_comp124070_c0_seq1, fB1855_comp150857_c0_seq1, fB1855_c352751_g1_i1, fB1855_comp173247_c0_seq1, fB1855_c364622_g3_i1, fB1855_comp105782_c0_seq1, fB1855_comp154207_c0_seq1, fB1855_comp173268_c0_seq1, fB1855_comp155313_c0_seq1, fB1855_comp170205_c0_seq1, fB1855_comp168581_c0_seq2, fB1855_comp168581_c0_seq1, fB1855_comp155978_c0_seq1, fB1855_comp167017_c1_seq2, fB1855_comp121607_c0_seq1, fB18…
GO:0019001	0.0105	guanyl nucleotide binding	F	0.436	42	327	2113	24855	fB1855_comp149055_c0_seq1, fB1855_comp155987_c0_seq1, fB1855_comp151778_c0_seq1, fB1855_comp149466_c0_seq1, fB1855_c333126_g1_i1, fB1855_comp167162_c1_seq1, fB1855_comp85053_c0_seq1, fB1855_comp156452_c0_seq2, fB1855_c149166_g1_i1, fB1855_comp161382_c0_seq1, fB1855_comp162314_c0_seq1, fB1855_comp158026_c0_seq1, fB1855_c352839_g1_i1, fB1855_c359126_g1_i1, fB1855_comp168437_c0_seq2, fB1855_comp1502…
GO:0019318	0.0111	hexose metabolic process	P	0.455	66	564	2089	24618	fB1855_c339387_g1_i1, fB1855_comp178165_c0_seq1, fB1855_comp123449_c0_seq1, fB1855_c301309_g1_i2, fB1855_comp146404_c0_seq1, fB1855_comp173567_c0_seq1, fB1855_comp124320_c0_seq2, fB1855_comp155897_c0_seq1, fB1855_comp162189_c0_seq1, fB1855_comp172386_c0_seq1, fB1855_comp170792_c0_seq5, iS1908_comp158869_c0_seq1, fB1855_comp144926_c0_seq3, fB1855_comp165195_c0_seq2, fB1855_c356494_g1_i2, fB1855_co…
GO:0005986	0.0114	sucrose biosynthetic process	P	0.457	4	8	2151	25174	fB1855_comp162189_c0_seq1, fB1855_comp155868_c0_seq1, fB1855_comp144926_c0_seq3, fB1855_comp173271_c0_seq1
GO:0010436	0.0114	carotenoid dioxygenase activity	F	0.457	4	8	2151	25174	fB1855_comp156069_c0_seq1, fB1855_c359234_g1_i2, fB1855_comp159415_c0_seq2, fB1855_comp114419_c0_seq1
GO:0045549	0.0114	9-cis-epoxycarotenoid dioxygenase activity	F	0.457	4	8	2151	25174	fB1855_comp156069_c0_seq1, fB1855_c359234_g1_i2, fB1855_comp159415_c0_seq2, fB1855_comp114419_c0_seq1
GO:0045551	0.0114	cinnamyl-alcohol dehydrogenase activity	F	0.457	4	8	2151	25174	fB1855_comp168801_c0_seq1, iS1908_comp213352_c1_seq2, fB1855_c349875_g1_i1, fB1855_comp146869_c0_seq1
GO:0019693	0.0114	ribose phosphate metabolic process	P	0.457	117	1090	2038	24092	fB1855_comp178165_c0_seq1, fB1855_c301309_g1_i2, fB1855_comp120873_c0_seq1, fB1855_comp81545_c0_seq1, fB1855_comp124320_c0_seq2, fB1855_comp166787_c0_seq1, fB1855_c360498_g2_i1, fB1855_c366188_g5_i2, fB1855_comp172386_c0_seq1, fB1855_comp170792_c0_seq5, fB1855_c364963_g1_i4, fB1855_comp120732_c0_seq1, fB1855_c367081_g1_i5, fB1855_comp169755_c0_seq2, fB1855_comp125094_c0_seq1, fB1855_comp156068_c0…
GO:0006040	0.0116	amino sugar metabolic process	P	0.463	8	32	2147	25150	fB1855_comp167549_c0_seq1, fB1855_comp165312_c0_seq1, fB1855_comp121327_c0_seq1, fB1855_comp156052_c1_seq1, fB1855_comp83364_c0_seq1, fB1855_comp124671_c0_seq1, fB1855_comp82396_c0_seq1, fB1855_c360689_g1_i1
GO:0010467	0.0117	gene expression	P	0.465	342	3538	1813	21644	fB1855_comp124735_c0_seq1, fB1855_comp167840_c0_seq1, fB1855_comp152970_c0_seq1, fB1855_c350778_g1_i1, fB1855_comp162711_c0_seq1, fB1855_comp169113_c0_seq1, fB1855_comp161397_c0_seq2, fB1855_comp135422_c1_seq1, fB1855_comp125178_c0_seq1, fB1855_c359348_g2_i2, fB1855_comp152463_c0_seq1, fB1855_comp126524_c0_seq1, fB1855_comp166430_c0_seq2, fB1855_c354188_g1_i1, fB1855_comp167731_c0_seq2, fB1855_co…
GO:0046128	0.0124	purine ribonucleoside metabolic process	P	0.488	86	771	2069	24411	fB1855_comp178165_c0_seq1, fB1855_c301309_g1_i2, fB1855_comp120873_c0_seq1, fB1855_comp145692_c1_seq1, fB1855_comp81545_c0_seq1, fB1855_comp124320_c0_seq2, fB1855_comp123558_c0_seq1, fB1855_comp159119_c0_seq2, fB1855_c360498_g2_i1, fB1855_c366188_g5_i2, fB1855_comp162189_c0_seq1, fB1855_comp172386_c0_seq1, fB1855_comp170792_c0_seq5, fB1855_c317355_g1_i2, fB1855_comp170589_c1_seq5, fB1855_comp1611…
GO:0042278	0.0131	purine nucleoside metabolic process	P	0.502	86	773	2069	24409	fB1855_comp178165_c0_seq1, fB1855_c301309_g1_i2, fB1855_comp120873_c0_seq1, fB1855_comp145692_c1_seq1, fB1855_comp81545_c0_seq1, fB1855_comp124320_c0_seq2, fB1855_comp123558_c0_seq1, fB1855_comp159119_c0_seq2, fB1855_c360498_g2_i1, fB1855_c366188_g5_i2, fB1855_comp162189_c0_seq1, fB1855_comp172386_c0_seq1, fB1855_comp170792_c0_seq5, fB1855_c317355_g1_i2, fB1855_comp170589_c1_seq5, fB1855_comp1611…
GO:0009853	0.0131	photorespiration	P	0.502	17	103	2138	25079	fB1855_comp169834_c1_seq1, fB1855_c349016_g1_i1, fB1855_c301309_g1_i2, fB1855_comp154666_c0_seq1, fB1855_comp164430_c0_seq2, fB1855_comp143117_c1_seq1, fB1855_comp168328_c0_seq1, fB1855_comp92650_c0_seq1, fB1855_comp83153_c0_seq1, fB1855_comp84194_c0_seq1, fB1855_comp158804_c1_seq1, fB1855_comp155896_c1_seq1, fB1855_c346148_g1_i1, fB1855_c358521_g1_i3, fB1855_comp168469_c0_seq1, fB1855_comp155306…
GO:0022618	0.0131	ribonucleoprotein complex assembly	P	0.502	25	173	2130	25009	fB1855_comp124735_c0_seq1, fB1855_comp150583_c0_seq1, fB1855_comp165409_c0_seq3, fB1855_comp128275_c0_seq1, fB1855_comp167381_c0_seq2, fB1855_comp156452_c0_seq2, fB1855_comp171059_c0_seq1, fB1855_comp174047_c0_seq1, fB1855_comp164652_c0_seq1, fB1855_c362013_g3_i3, fB1855_c141912_g1_i1, fB1855_comp166643_c0_seq1, fB1855_comp155558_c0_seq1, fB1855_c341572_g1_i1, fB1855_comp155172_c0_seq1, fB1855_co…
GO:0009150	0.0134	purine ribonucleotide metabolic process	P	0.502	86	774	2069	24408	fB1855_comp178165_c0_seq1, fB1855_c301309_g1_i2, fB1855_comp120873_c0_seq1, fB1855_comp145692_c1_seq1, fB1855_comp81545_c0_seq1, fB1855_comp124320_c0_seq2, fB1855_comp123558_c0_seq1, fB1855_comp159119_c0_seq2, fB1855_c360498_g2_i1, fB1855_c366188_g5_i2, fB1855_comp162189_c0_seq1, fB1855_comp172386_c0_seq1, fB1855_comp170792_c0_seq5, fB1855_c317355_g1_i2, fB1855_comp170589_c1_seq5, fB1855_comp1611…
GO:0004335	0.0134	galactokinase activity	F	0.502	3	4	2152	25178	fB1855_comp141053_c0_seq1, iS1908_comp158869_c0_seq1, fB1855_comp146404_c0_seq1
GO:0004623	0.0134	phospholipase A2 activity	F	0.502	3	4	2152	25178	fB1855_comp165858_c0_seq1, fB1855_comp164293_c1_seq1, fB1855_comp162809_c0_seq2
GO:0004825	0.0134	methionine-tRNA ligase activity	F	0.502	3	4	2152	25178	fB1855_comp174263_c0_seq1, fB1855_comp126547_c0_seq1, fB1855_comp167820_c0_seq1
GO:0005669	0.0134	transcription factor TFIID complex	C	0.502	3	4	2152	25178	fB1855_comp82367_c0_seq1, fB1855_comp174194_c0_seq1, fB1855_comp126984_c0_seq1
GO:0006431	0.0134	methionyl-tRNA aminoacylation	P	0.502	3	4	2152	25178	fB1855_comp174263_c0_seq1, fB1855_comp126547_c0_seq1, fB1855_comp167820_c0_seq1
GO:0010205	0.0134	photoinhibition	P	0.502	3	4	2152	25178	fB1855_c349903_g1_i1, fB1855_comp79505_c0_seq1, fB1855_comp124897_c0_seq1
GO:0043155	0.0134	negative regulation of photosynthesis, light reaction	P	0.502	3	4	2152	25178	fB1855_c349903_g1_i1, fB1855_comp79505_c0_seq1, fB1855_comp124897_c0_seq1
GO:0009312	0.0136	oligosaccharide biosynthetic process	P	0.505	11	55	2144	25127	fB1855_comp162189_c0_seq1, fB1855_c358943_g1_i3, fB1855_c364218_g4_i2, fB1855_c364218_g3_i1, fB1855_comp171174_c0_seq1, fB1855_comp170031_c0_seq2, fB1855_comp155868_c0_seq1, fB1855_comp170031_c0_seq3, fB1855_comp144926_c0_seq3, fB1855_comp167711_c1_seq1, fB1855_comp173271_c0_seq1
GO:0044271	0.0138	cellular nitrogen compound biosynthetic process	P	0.507	324	3350	1831	21832	fB1855_comp156267_c0_seq1, fB1855_comp124735_c0_seq1, fB1855_c350778_g1_i1, fB1855_comp162711_c0_seq1, fB1855_comp169113_c0_seq1, fB1855_comp161397_c0_seq2, fB1855_comp135422_c1_seq1, fB1855_comp125178_c0_seq1, fB1855_c359348_g2_i2, fB1855_comp126524_c0_seq1, fB1855_comp166430_c0_seq2, fB1855_c354188_g1_i1, fB1855_comp167731_c0_seq2, fB1855_comp146687_c1_seq1, fB1855_comp155788_c0_seq2, fB1855_co…
GO:0000023	0.0138	maltose metabolic process	P	0.507	22	147	2133	25035	fB1855_comp155600_c1_seq1, fB1855_comp156360_c1_seq1, fB1855_comp167051_c1_seq1, fB1855_comp153577_c2_seq1, fB1855_comp85053_c0_seq1, fB1855_comp175217_c0_seq1, fB1855_comp155719_c0_seq1, fB1855_comp167627_c1_seq1, fB1855_comp120726_c0_seq1, fB1855_comp167502_c0_seq1, fB1855_comp162189_c0_seq1, fB1855_comp169660_c0_seq1, fB1855_c349406_g1_i3, fB1855_c358943_g1_i3, fB1855_comp170334_c0_seq1, fB185…
GO:0016122	0.0138	xanthophyll metabolic process	P	0.507	5	14	2150	25168	fB1855_comp167502_c0_seq1, fB1855_comp156069_c0_seq1, fB1855_comp120732_c0_seq1, fB1855_c359234_g1_i2, fB1855_comp159415_c0_seq2
GO:0035250	0.0139	UDP-galactosyltransferase activity	F	0.507	6	20	2149	25162	fB1855_c364218_g4_i2, fB1855_c364218_g3_i1, fB1855_comp166550_c0_seq1, fB1855_comp170031_c0_seq2, fB1855_comp170031_c0_seq3, fB1855_comp148595_c0_seq1
GO:0098542	0.0141	defense response to other organism	P	0.511	49	402	2106	24780	fB1855_comp162223_c0_seq1, fB1855_comp152970_c0_seq1, fB1855_comp167162_c1_seq1, fB1855_comp166787_c0_seq1, fB1855_comp162189_c0_seq1, fB1855_comp155313_c0_seq1, fB1855_comp159684_c0_seq1, fB1855_comp88122_c0_seq1, fB1855_comp163931_c0_seq1, fB1855_comp169177_c0_seq4, fB1855_comp166549_c0_seq1, fB1855_comp145813_c0_seq1, fB1855_comp167104_c0_seq1, fB1855_comp135861_c0_seq1, fB1855_comp167085_c0_s…
GO:0009668	0.0146	plastid membrane organization	P	0.524	31	230	2124	24952	fB1855_comp169662_c0_seq1, fB1855_comp166787_c0_seq1, fB1855_comp85053_c0_seq1, fB1855_comp166932_c1_seq2, fB1855_c349903_g1_i1, fB1855_comp88122_c0_seq1, fB1855_comp166932_c3_seq1, fB1855_comp167056_c2_seq3, fB1855_comp167056_c2_seq2, fB1855_comp145670_c0_seq1, fB1855_comp149629_c1_seq1, fB1855_comp167172_c0_seq3, fB1855_comp161765_c1_seq1, fB1855_comp83017_c0_seq1, fB1855_comp80209_c0_seq1, fB1…
GO:0010027	0.0146	thylakoid membrane organization	P	0.524	31	230	2124	24952	fB1855_comp169662_c0_seq1, fB1855_comp166787_c0_seq1, fB1855_comp85053_c0_seq1, fB1855_comp166932_c1_seq2, fB1855_c349903_g1_i1, fB1855_comp88122_c0_seq1, fB1855_comp166932_c3_seq1, fB1855_comp167056_c2_seq3, fB1855_comp167056_c2_seq2, fB1855_comp145670_c0_seq1, fB1855_comp149629_c1_seq1, fB1855_comp167172_c0_seq3, fB1855_comp161765_c1_seq1, fB1855_comp83017_c0_seq1, fB1855_comp80209_c0_seq1, fB1…
GO:0006081	0.0146	cellular aldehyde metabolic process	P	0.524	68	593	2087	24589	fB1855_comp165713_c0_seq1, fB1855_comp162223_c0_seq1, fB1855_comp174718_c0_seq1, fB1855_comp155600_c1_seq1, fB1855_c301309_g1_i2, fB1855_c359234_g1_i2, fB1855_comp167162_c1_seq1, fB1855_comp166787_c0_seq1, fB1855_comp165587_c0_seq1, fB1855_comp167502_c0_seq1, fB1855_comp162189_c0_seq1, fB1855_c364963_g1_i4, fB1855_comp88122_c0_seq1, fB1855_comp120732_c0_seq1, fB1855_comp163032_c0_seq1, fB1855_com…
GO:0006011	0.0151	UDP-glucose metabolic process	P	0.539	11	56	2144	25126	fB1855_comp166143_c0_seq1, fB1855_comp168976_c0_seq2, fB1855_comp170604_c0_seq4, fB1855_comp167598_c1_seq3, fB1855_comp149682_c0_seq1, fB1855_comp156519_c2_seq1, fB1855_comp137776_c0_seq1, fB1855_comp173308_c0_seq1, fB1855_comp166143_c1_seq1, fB1855_comp170664_c0_seq4, fB1855_comp123707_c0_seq1
GO:0071011	0.0152	precatalytic spliceosome	C	0.54	7	27	2148	25155	fB1855_comp150583_c0_seq1, fB1855_comp164781_c0_seq2, fB1855_comp166748_c0_seq1, fB1855_comp155172_c0_seq1, fB1855_c13926_g1_i1, fB1855_comp166919_c1_seq1, fB1855_comp167284_c2_seq1
GO:0016093	0.0154	polyprenol metabolic process	P	0.543	4	9	2151	25173	fB1855_comp88122_c0_seq1, fB1855_comp158804_c1_seq1, fB1855_comp166787_c0_seq1, fB1855_comp155306_c0_seq1
GO:0042132	0.0154	fructose 1,6-bisphosphate 1-phosphatase activity	F	0.543	4	9	2151	25173	fB1855_comp162189_c0_seq1, fB1855_comp155868_c0_seq1, fB1855_comp144926_c0_seq3, fB1855_comp173271_c0_seq1
GO:0009116	0.0163	nucleoside metabolic process	P	0.564	91	833	2064	24349	fB1855_comp178165_c0_seq1, fB1855_c301309_g1_i2, fB1855_comp156261_c1_seq2, fB1855_comp120873_c0_seq1, fB1855_comp145692_c1_seq1, fB1855_comp81545_c0_seq1, fB1855_comp124320_c0_seq2, fB1855_comp123558_c0_seq1, fB1855_comp159119_c0_seq2, fB1855_c360498_g2_i1, fB1855_c366188_g5_i2, fB1855_comp162189_c0_seq1, fB1855_comp172386_c0_seq1, fB1855_comp170792_c0_seq5, fB1855_c317355_g1_i2, fB1855_comp1705…
GO:0004519	0.0164	endonuclease activity	F	0.564	30	223	2125	24959	iS1908_comp163351_c0_seq1, fB1855_comp137750_c0_seq1, fB1855_comp171417_c2_seq5, fB1855_comp173219_c0_seq3, fB1855_comp173218_c0_seq2, fB1855_comp172911_c0_seq4, fB1855_comp171381_c0_seq2, fB1855_comp168666_c0_seq2, fB1855_comp172468_c2_seq4, fB1855_comp172466_c2_seq4, fB1855_comp145364_c0_seq1, fB1855_comp171333_c2_seq7, fB1855_comp127134_c0_seq1, fB1855_comp160804_c0_seq1, fB1855_comp168752_c0_…
GO:0009751	0.0164	response to salicylic acid	P	0.564	17	106	2138	25076	fB1855_comp145813_c0_seq1, fB1855_c362089_g1_i2, fB1855_comp152970_c0_seq1, fB1855_comp135861_c0_seq1, fB1855_c114547_g1_i1, fB1855_comp162189_c0_seq1, fB1855_comp159838_c0_seq1, fB1855_comp163931_c0_seq1, fB1855_comp146973_c0_seq2, fB1855_comp162069_c1_seq1, fB1855_comp157785_c0_seq2, fB1855_comp155868_c0_seq1, fB1855_c358521_g1_i3, fB1855_comp170019_c0_seq3, fB1855_comp169177_c0_seq4, fB1855_co…
GO:0019252	0.0166	starch biosynthetic process	P	0.564	25	177	2130	25005	fB1855_comp155600_c1_seq1, fB1855_comp169662_c0_seq1, fB1855_comp153577_c2_seq1, fB1855_comp85053_c0_seq1, fB1855_comp167502_c0_seq1, fB1855_comp162189_c0_seq1, fB1855_c350811_g2_i1, fB1855_comp170334_c0_seq1, fB1855_comp156360_c0_seq1, fB1855_comp167711_c1_seq1, fB1855_comp169642_c0_seq1, fB1855_comp156360_c1_seq1, fB1855_comp173499_c0_seq1, fB1855_comp167051_c1_seq1, fB1855_comp175217_c0_seq1, …
GO:0009654	0.017	photosystem II oxygen evolving complex	C	0.564	12	65	2143	25117	fB1855_c365230_g2_i1, fB1855_comp161963_c0_seq2, iS1908_comp222011_c1_seq3, fB1855_comp171311_c0_seq2, fB1855_c365230_g1_i1, fB1855_c353596_g1_i1, fB1855_comp125222_c0_seq1, fB1855_comp171767_c0_seq5, fB1855_comp170512_c0_seq1, fB1855_comp82213_c0_seq1, fB1855_comp172403_c0_seq2, fB1855_comp149462_c0_seq1
GO:0009119	0.017	ribonucleoside metabolic process	P	0.564	89	814	2066	24368	fB1855_comp178165_c0_seq1, fB1855_c301309_g1_i2, fB1855_comp156261_c1_seq2, fB1855_comp120873_c0_seq1, fB1855_comp145692_c1_seq1, fB1855_comp81545_c0_seq1, fB1855_comp124320_c0_seq2, fB1855_comp123558_c0_seq1, fB1855_comp159119_c0_seq2, fB1855_c360498_g2_i1, fB1855_c366188_g5_i2, fB1855_comp162189_c0_seq1, fB1855_comp172386_c0_seq1, fB1855_comp170792_c0_seq5, fB1855_c317355_g1_i2, fB1855_comp1705…
GO:0010207	0.0177	photosystem II assembly	P	0.564	21	142	2134	25040	fB1855_comp165713_c0_seq1, fB1855_c362089_g1_i2, fB1855_comp168146_c0_seq1, fB1855_comp120670_c0_seq1, fB1855_c364344_g2_i4, fB1855_c114547_g1_i1, fB1855_comp162189_c0_seq1, fB1855_comp169660_c0_seq1, fB1855_comp170001_c1_seq2, fB1855_comp167007_c0_seq2, fB1855_comp154737_c0_seq1, fB1855_comp169874_c0_seq1, fB1855_comp167056_c2_seq3, fB1855_comp167056_c2_seq2, fB1855_comp145670_c0_seq1, fB1855_co…
GO:0000153	0.0177	cytoplasmic ubiquitin ligase complex	C	0.564	2	1	2153	25181	fB1855_comp155665_c0_seq1, fB1855_comp169749_c0_seq1
GO:0000212	0.0177	meiotic spindle organization	P	0.564	2	1	2153	25181	fB1855_comp162148_c0_seq3, fB1855_comp161816_c0_seq1
GO:0001192	0.0177	maintenance of transcriptional fidelity during DNA-templated transcription elongation	P	0.564	2	1	2153	25181	fB1855_comp166063_c0_seq1, fB1855_comp167565_c0_seq2
GO:0001193	0.0177	maintenance of transcriptional fidelity during DNA-templated transcription elongation from RNA polymerase II promoter	P	0.564	2	1	2153	25181	fB1855_comp166063_c0_seq1, fB1855_comp167565_c0_seq2
GO:0004038	0.0177	allantoinase activity	F	0.564	2	1	2153	25181	fB1855_comp166766_c2_seq1, fB1855_comp166766_c0_seq1
GO:0004737	0.0177	pyruvate decarboxylase activity	F	0.564	2	1	2153	25181	fB1855_comp170846_c0_seq1, fB1855_c360720_g1_i1
GO:0004824	0.0177	lysine-tRNA ligase activity	F	0.564	2	1	2153	25181	fB1855_comp164753_c0_seq1, fB1855_comp164753_c0_seq2
GO:0006283	0.0177	transcription-coupled nucleotide-excision repair	P	0.564	2	1	2153	25181	fB1855_comp166063_c0_seq1, fB1855_comp167565_c0_seq2
GO:0006430	0.0177	lysyl-tRNA aminoacylation	P	0.564	2	1	2153	25181	fB1855_comp164753_c0_seq1, fB1855_comp164753_c0_seq2
GO:0016487	0.0177	farnesol metabolic process	P	0.564	2	1	2153	25181	fB1855_comp158804_c1_seq1, fB1855_comp155306_c0_seq1
GO:0030139	0.0177	endocytic vesicle	C	0.564	2	1	2153	25181	fB1855_comp166550_c0_seq1, fB1855_comp150229_c0_seq1
GO:0047886	0.0177	farnesol dehydrogenase activity	F	0.564	2	1	2153	25181	fB1855_comp158804_c1_seq1, fB1855_comp155306_c0_seq1
GO:0050269	0.0177	coniferyl-aldehyde dehydrogenase activity	F	0.564	2	1	2153	25181	fB1855_comp170806_c0_seq2, fB1855_comp170806_c0_seq3
GO:0090306	0.0177	spindle assembly involved in meiosis	P	0.564	2	1	2153	25181	fB1855_comp162148_c0_seq3, fB1855_comp161816_c0_seq1
GO:1990316	0.0177	ATG1/ULK1 kinase complex	C	0.564	2	1	2153	25181	fB1855_comp81992_c0_seq1, fB1855_comp123614_c0_seq1
GO:0034728	0.0178	nucleosome organization	P	0.566	8	35	2147	25147	fB1855_comp160908_c0_seq1, fB1855_c356690_g2_i1, fB1855_comp164381_c0_seq1, fB1855_c311902_g1_i1, fB1855_comp164380_c0_seq2, fB1855_c368511_g1_i1, fB1855_c261301_g1_i1, fB1855_comp152521_c0_seq1
GO:0035303	0.0181	regulation of dephosphorylation	P	0.573	18	116	2137	25066	fB1855_comp165713_c0_seq1, fB1855_c362089_g1_i2, fB1855_comp79505_c0_seq1, fB1855_comp120670_c0_seq1, fB1855_comp162189_c0_seq1, fB1855_comp167007_c0_seq2, fB1855_comp154737_c0_seq1, fB1855_comp127191_c0_seq1, fB1855_comp147624_c0_seq1, fB1855_comp146059_c0_seq1, fB1855_comp167056_c2_seq3, fB1855_comp167056_c2_seq2, fB1855_comp162069_c1_seq1, fB1855_comp155868_c0_seq1, fB1855_c358521_g1_i3, fB185…
GO:0035304	0.0181	regulation of protein dephosphorylation	P	0.573	18	116	2137	25066	fB1855_comp165713_c0_seq1, fB1855_c362089_g1_i2, fB1855_comp79505_c0_seq1, fB1855_comp120670_c0_seq1, fB1855_comp162189_c0_seq1, fB1855_comp167007_c0_seq2, fB1855_comp154737_c0_seq1, fB1855_comp127191_c0_seq1, fB1855_comp147624_c0_seq1, fB1855_comp146059_c0_seq1, fB1855_comp167056_c2_seq3, fB1855_comp167056_c2_seq2, fB1855_comp162069_c1_seq1, fB1855_comp155868_c0_seq1, fB1855_c358521_g1_i3, fB185…
GO:0044802	0.0183	single-organism membrane organization	P	0.576	56	479	2099	24703	fB1855_comp167162_c1_seq1, fB1855_comp166787_c0_seq1, fB1855_comp162189_c0_seq1, fB1855_c349903_g1_i1, fB1855_comp88122_c0_seq1, fB1855_comp163931_c0_seq1, fB1855_comp166932_c3_seq1, fB1855_comp145670_c0_seq1, fB1855_comp147305_c0_seq1, fB1855_comp149629_c1_seq1, fB1855_comp167172_c0_seq3, fB1855_comp162568_c0_seq1, fB1855_comp82161_c0_seq1, fB1855_comp83017_c0_seq1, fB1855_comp169177_c0_seq4, fB…
GO:0071822	0.019	protein complex subunit organization	P	0.596	80	725	2075	24457	fB1855_comp165713_c0_seq1, fB1855_c339387_g1_i1, fB1855_comp162148_c0_seq3, fB1855_comp159132_c0_seq1, fB1855_c301309_g1_i2, fB1855_comp164380_c0_seq2, fB1855_comp166787_c0_seq1, fB1855_comp156419_c0_seq1, fB1855_comp162189_c0_seq1, fB1855_comp88122_c0_seq1, fB1855_comp122039_c0_seq2, fB1855_comp145670_c0_seq1, fB1855_comp165921_c0_seq4, fB1855_comp167172_c0_seq3, fB1855_comp149089_c0_seq2, fB185…
GO:0006461	0.0198	protein complex assembly	P	0.599	72	644	2083	24538	fB1855_comp165713_c0_seq1, fB1855_c339387_g1_i1, fB1855_comp162148_c0_seq3, fB1855_c301309_g1_i2, fB1855_comp164380_c0_seq2, fB1855_comp156419_c0_seq1, fB1855_comp162189_c0_seq1, fB1855_comp122039_c0_seq2, fB1855_comp145670_c0_seq1, fB1855_comp165921_c0_seq4, fB1855_comp167172_c0_seq3, fB1855_comp149089_c0_seq2, fB1855_comp165195_c0_seq2, fB1855_comp168469_c0_seq1, fB1855_comp170620_c0_seq3, fB18…
GO:0005983	0.0199	starch catabolic process	P	0.599	6	22	2149	25160	fB1855_comp156515_c0_seq1, fB1855_c358943_g1_i3, fB1855_comp173499_c0_seq1, fB1855_comp161332_c0_seq1, fB1855_comp144926_c0_seq3, fB1855_comp173271_c0_seq1
GO:0006662	0.0199	glycerol ether metabolic process	P	0.599	6	22	2149	25160	fB1855_comp155978_c0_seq1, fB1855_c352751_g1_i1, fB1855_comp121607_c0_seq1, fB1855_comp166029_c0_seq1, fB1855_comp82185_c0_seq1, fB1855_c364622_g3_i1
GO:0015232	0.0199	heme transporter activity	F	0.599	6	22	2149	25160	fB1855_c366188_g6_i3, fB1855_c362492_g2_i2, fB1855_comp169366_c0_seq1, fB1855_c363253_g2_i1, fB1855_comp153495_c0_seq1, fB1855_comp83082_c0_seq1
GO:0015886	0.0199	heme transport	P	0.599	6	22	2149	25160	fB1855_c366188_g6_i3, fB1855_c362492_g2_i2, fB1855_comp169366_c0_seq1, fB1855_c363253_g2_i1, fB1855_comp153495_c0_seq1, fB1855_comp83082_c0_seq1
GO:0018904	0.0199	ether metabolic process	P	0.599	6	22	2149	25160	fB1855_comp155978_c0_seq1, fB1855_c352751_g1_i1, fB1855_comp121607_c0_seq1, fB1855_comp166029_c0_seq1, fB1855_comp82185_c0_seq1, fB1855_c364622_g3_i1
GO:1901678	0.0199	iron coordination entity transport	P	0.599	6	22	2149	25160	fB1855_c366188_g6_i3, fB1855_c362492_g2_i2, fB1855_comp169366_c0_seq1, fB1855_c363253_g2_i1, fB1855_comp153495_c0_seq1, fB1855_comp83082_c0_seq1
GO:0016226	0.0199	iron-sulfur cluster assembly	P	0.599	20	135	2135	25047	fB1855_c357912_g2_i1, fB1855_c357912_g1_i3, fB1855_comp167104_c0_seq1, fB1855_comp170540_c1_seq1, fB1855_comp159347_c0_seq1, fB1855_c261836_g1_i1, fB1855_comp166787_c0_seq1, fB1855_comp168146_c0_seq1, fB1855_comp166932_c1_seq2, fB1855_comp156419_c0_seq1, fB1855_comp125870_c0_seq1, fB1855_comp156419_c1_seq1, fB1855_comp88122_c0_seq1, fB1855_comp124357_c0_seq1, fB1855_comp154737_c0_seq1, fB1855_com…
GO:0031163	0.0199	metallo-sulfur cluster assembly	P	0.599	20	135	2135	25047	fB1855_c357912_g2_i1, fB1855_c357912_g1_i3, fB1855_comp167104_c0_seq1, fB1855_comp170540_c1_seq1, fB1855_comp159347_c0_seq1, fB1855_c261836_g1_i1, fB1855_comp166787_c0_seq1, fB1855_comp168146_c0_seq1, fB1855_comp166932_c1_seq2, fB1855_comp156419_c0_seq1, fB1855_comp125870_c0_seq1, fB1855_comp156419_c1_seq1, fB1855_comp88122_c0_seq1, fB1855_comp124357_c0_seq1, fB1855_comp154737_c0_seq1, fB1855_com…
GO:0043094	0.02	cellular metabolic compound salvage	P	0.599	22	153	2133	25029	fB1855_c362089_g1_i2, fB1855_comp169834_c1_seq1, fB1855_c349016_g1_i1, fB1855_c301309_g1_i2, fB1855_comp154666_c0_seq1, fB1855_comp164430_c0_seq2, fB1855_comp82182_c0_seq1, fB1855_comp143117_c1_seq1, fB1855_comp168328_c0_seq1, fB1855_comp92650_c0_seq1, fB1855_comp83153_c0_seq1, fB1855_comp165610_c0_seq1, fB1855_comp84194_c0_seq1, fB1855_comp158804_c1_seq1, fB1855_comp160112_c0_seq2, fB1855_comp15…
GO:0044247	0.0203	cellular polysaccharide catabolic process	P	0.599	8	36	2147	25146	fB1855_comp156515_c0_seq1, fB1855_c350811_g2_i1, fB1855_c358943_g1_i3, fB1855_comp173499_c0_seq1, fB1855_c311750_g1_i1, fB1855_comp161332_c0_seq1, fB1855_comp144926_c0_seq3, fB1855_comp173271_c0_seq1
GO:0005960	0.0203	glycine cleavage complex	C	0.599	3	5	2152	25177	fB1855_comp170800_c0_seq3, fB1855_c364073_g1_i1, fB1855_comp170800_c0_seq1
GO:0009368	0.0203	endopeptidase Clp complex	C	0.599	3	5	2152	25177	fB1855_comp155792_c0_seq1, fB1855_comp155525_c0_seq1, fB1855_comp155719_c0_seq1
GO:0009840	0.0203	chloroplastic endopeptidase Clp complex	C	0.599	3	5	2152	25177	fB1855_comp155792_c0_seq1, fB1855_comp155525_c0_seq1, fB1855_comp155719_c0_seq1
GO:0004471	0.0203	malate dehydrogenase (decarboxylating) (NAD+) activity	F	0.599	4	10	2151	25172	fB1855_comp170620_c0_seq3, fB1855_c339387_g1_i1, fB1855_comp175135_c0_seq1, fB1855_comp173667_c0_seq1
GO:0009117	0.0205	nucleotide metabolic process	P	0.602	135	1308	2020	23874	fB1855_comp178165_c0_seq1, fB1855_c301309_g1_i2, fB1855_comp120873_c0_seq1, fB1855_comp81545_c0_seq1, fB1855_comp124320_c0_seq2, fB1855_comp166787_c0_seq1, fB1855_c360498_g2_i1, fB1855_c366188_g5_i2, fB1855_comp172386_c0_seq1, fB1855_comp170792_c0_seq5, fB1855_c364963_g1_i4, fB1855_comp120732_c0_seq1, fB1855_c367081_g1_i5, fB1855_comp169755_c0_seq2, fB1855_comp125094_c0_seq1, fB1855_comp156068_c0…
GO:0044724	0.021	single-organism carbohydrate catabolic process	P	0.616	52	443	2103	24739	fB1855_comp178165_c0_seq1, fB1855_c301309_g1_i2, fB1855_comp124320_c0_seq2, fB1855_comp155897_c0_seq1, fB1855_comp162189_c0_seq1, fB1855_comp172386_c0_seq1, fB1855_comp170792_c0_seq5, fB1855_comp144926_c0_seq3, fB1855_comp165195_c0_seq2, fB1855_comp168469_c0_seq1, fB1855_c356494_g1_i2, fB1855_comp166549_c0_seq1, fB1855_comp124070_c0_seq1, fB1855_comp162011_c1_seq1, fB1855_comp156360_c1_seq1, fB18…
GO:0042548	0.0212	regulation of photosynthesis, light reaction	P	0.617	5	16	2150	25166	fB1855_c365230_g2_i1, fB1855_c349903_g1_i1, fB1855_c365230_g1_i1, fB1855_comp79505_c0_seq1, fB1855_comp124897_c0_seq1
GO:0043467	0.0212	regulation of generation of precursor metabolites and energy	P	0.617	5	16	2150	25166	fB1855_c365230_g2_i1, fB1855_c349903_g1_i1, fB1855_c365230_g1_i1, fB1855_comp79505_c0_seq1, fB1855_comp124897_c0_seq1
GO:0006163	0.0218	purine nucleotide metabolic process	P	0.632	87	803	2068	24379	fB1855_comp178165_c0_seq1, fB1855_c301309_g1_i2, fB1855_comp120873_c0_seq1, fB1855_comp145692_c1_seq1, fB1855_comp81545_c0_seq1, fB1855_comp124320_c0_seq2, fB1855_comp123558_c0_seq1, fB1855_comp159119_c0_seq2, fB1855_c360498_g2_i1, fB1855_c366188_g5_i2, fB1855_comp162189_c0_seq1, fB1855_comp172386_c0_seq1, fB1855_comp170792_c0_seq5, fB1855_c317355_g1_i2, fB1855_comp170589_c1_seq5, fB1855_comp1611…
GO:0008654	0.0222	phospholipid biosynthetic process	P	0.642	44	365	2111	24817	fB1855_comp162223_c0_seq1, fB1855_comp156069_c0_seq1, fB1855_comp160973_c1_seq1, fB1855_c359234_g1_i2, fB1855_comp167162_c1_seq1, fB1855_comp166787_c0_seq1, fB1855_comp168625_c0_seq1, fB1855_comp85053_c0_seq1, fB1855_comp125870_c0_seq1, fB1855_comp165587_c0_seq1, fB1855_comp167502_c0_seq1, fB1855_comp162189_c0_seq1, fB1855_comp164022_c1_seq2, fB1855_comp88122_c0_seq1, fB1855_comp120732_c0_seq1, f…
GO:0006006	0.0225	glucose metabolic process	P	0.647	51	435	2104	24747	fB1855_c339387_g1_i1, fB1855_comp178165_c0_seq1, fB1855_c301309_g1_i2, fB1855_comp124320_c0_seq2, fB1855_comp155897_c0_seq1, fB1855_comp162189_c0_seq1, fB1855_comp172386_c0_seq1, fB1855_comp170792_c0_seq5, fB1855_comp144926_c0_seq3, fB1855_comp165195_c0_seq2, fB1855_c356494_g1_i2, fB1855_comp170620_c0_seq3, fB1855_comp166549_c0_seq1, fB1855_comp145503_c1_seq1, fB1855_comp162011_c1_seq1, fB1855_co…
GO:0070271	0.0227	protein complex biogenesis	P	0.651	72	649	2083	24533	fB1855_comp165713_c0_seq1, fB1855_c339387_g1_i1, fB1855_comp162148_c0_seq3, fB1855_c301309_g1_i2, fB1855_comp164380_c0_seq2, fB1855_comp156419_c0_seq1, fB1855_comp162189_c0_seq1, fB1855_comp122039_c0_seq2, fB1855_comp145670_c0_seq1, fB1855_comp165921_c0_seq4, fB1855_comp167172_c0_seq3, fB1855_comp149089_c0_seq2, fB1855_comp165195_c0_seq2, fB1855_comp168469_c0_seq1, fB1855_comp170620_c0_seq3, fB18…
GO:0009744	0.0232	response to sucrose	P	0.659	14	85	2141	25097	fB1855_comp145813_c0_seq1, fB1855_comp152970_c0_seq1, fB1855_comp82152_c0_seq1, fB1855_comp124320_c0_seq2, fB1855_c364344_g2_i4, fB1855_c359348_g2_i2, fB1855_comp164022_c1_seq2, fB1855_comp146219_c0_seq2, fB1855_comp165350_c0_seq1, fB1855_c38371_g1_i1, fB1855_comp158804_c1_seq1, fB1855_comp170887_c0_seq9, fB1855_comp82213_c0_seq1, fB1855_comp155306_c0_seq1
GO:0034285	0.0232	response to disaccharide	P	0.659	14	85	2141	25097	fB1855_comp145813_c0_seq1, fB1855_comp152970_c0_seq1, fB1855_comp82152_c0_seq1, fB1855_comp124320_c0_seq2, fB1855_c364344_g2_i4, fB1855_c359348_g2_i2, fB1855_comp164022_c1_seq2, fB1855_comp146219_c0_seq2, fB1855_comp165350_c0_seq1, fB1855_c38371_g1_i1, fB1855_comp158804_c1_seq1, fB1855_comp170887_c0_seq9, fB1855_comp82213_c0_seq1, fB1855_comp155306_c0_seq1
GO:0042537	0.0238	benzene-containing compound metabolic process	P	0.671	18	120	2137	25062	fB1855_comp162223_c0_seq1, fB1855_c362089_g1_i2, fB1855_comp170003_c0_seq1, fB1855_comp172067_c2_seq2, fB1855_comp163464_c0_seq1, fB1855_comp135861_c0_seq1, fB1855_comp167085_c0_seq2, fB1855_comp146869_c0_seq1, fB1855_comp156026_c0_seq1, fB1855_comp82371_c0_seq1, fB1855_c114547_g1_i1, fB1855_comp162189_c0_seq1, fB1855_comp156136_c1_seq3, fB1855_comp164072_c0_seq1, fB1855_comp155868_c0_seq1, fB185…
GO:0006753	0.0239	nucleoside phosphate metabolic process	P	0.671	135	1316	2020	23866	fB1855_comp178165_c0_seq1, fB1855_c301309_g1_i2, fB1855_comp120873_c0_seq1, fB1855_comp81545_c0_seq1, fB1855_comp124320_c0_seq2, fB1855_comp166787_c0_seq1, fB1855_c360498_g2_i1, fB1855_c366188_g5_i2, fB1855_comp172386_c0_seq1, fB1855_comp170792_c0_seq5, fB1855_c364963_g1_i4, fB1855_comp120732_c0_seq1, fB1855_c367081_g1_i5, fB1855_comp169755_c0_seq2, fB1855_comp125094_c0_seq1, fB1855_comp156068_c0…
GO:0016108	0.0239	tetraterpenoid metabolic process	P	0.671	19	129	2136	25053	fB1855_comp156069_c0_seq1, fB1855_comp169642_c0_seq1, fB1855_comp79505_c0_seq1, fB1855_comp169662_c0_seq1, fB1855_c359234_g1_i2, fB1855_comp167085_c0_seq2, fB1855_comp159415_c0_seq2, fB1855_comp166992_c0_seq3, fB1855_comp166932_c1_seq2, fB1855_comp165587_c0_seq1, fB1855_comp167502_c0_seq1, fB1855_comp120732_c0_seq1, fB1855_comp166932_c3_seq1, fB1855_comp168001_c0_seq1, fB1855_comp145192_c0_seq1, …
GO:0016116	0.0239	carotenoid metabolic process	P	0.671	19	129	2136	25053	fB1855_comp156069_c0_seq1, fB1855_comp169642_c0_seq1, fB1855_comp79505_c0_seq1, fB1855_comp169662_c0_seq1, fB1855_c359234_g1_i2, fB1855_comp167085_c0_seq2, fB1855_comp159415_c0_seq2, fB1855_comp166992_c0_seq3, fB1855_comp166932_c1_seq2, fB1855_comp165587_c0_seq1, fB1855_comp167502_c0_seq1, fB1855_comp120732_c0_seq1, fB1855_comp166932_c3_seq1, fB1855_comp168001_c0_seq1, fB1855_comp145192_c0_seq1, …
GO:0046983	0.0246	protein dimerization activity	F	0.687	42	348	2113	24834	fB1855_c339387_g1_i1, fB1855_comp175135_c0_seq1, fB1855_comp159347_c0_seq1, fB1855_comp171122_c0_seq1, fB1855_c364895_g4_i1, fB1855_comp123574_c0_seq1, fB1855_comp155374_c0_seq1, fB1855_comp172721_c0_seq1, fB1855_c356690_g2_i1, fB1855_comp163154_c0_seq1, fB1855_comp150656_c0_seq1, fB1855_comp146950_c0_seq1, fB1855_comp155788_c0_seq2, fB1855_comp168652_c0_seq3, fB1855_comp82677_c0_seq1, fB1855_c36…
GO:0061024	0.025	membrane organization	P	0.696	58	509	2097	24673	fB1855_comp167162_c1_seq1, fB1855_comp166787_c0_seq1, fB1855_comp162189_c0_seq1, fB1855_c349903_g1_i1, fB1855_comp88122_c0_seq1, fB1855_comp163931_c0_seq1, fB1855_comp166932_c3_seq1, fB1855_comp145670_c0_seq1, fB1855_comp147305_c0_seq1, fB1855_comp149629_c1_seq1, fB1855_comp167172_c0_seq3, fB1855_comp162568_c0_seq1, fB1855_comp82161_c0_seq1, fB1855_comp83017_c0_seq1, fB1855_comp169177_c0_seq4, fB…
GO:0015969	0.0257	guanosine tetraphosphate metabolic process	P	0.698	5	17	2150	25165	fB1855_comp166354_c0_seq1, fB1855_comp120873_c0_seq1, fB1855_comp145692_c1_seq1, fB1855_comp169755_c0_seq2, fB1855_comp173480_c0_seq1
GO:0016101	0.0257	diterpenoid metabolic process	P	0.698	5	17	2150	25165	fB1855_comp124201_c0_seq1, fB1855_comp170806_c0_seq2, fB1855_comp170806_c0_seq3, fB1855_comp150705_c0_seq1, fB1855_comp166992_c0_seq3
GO:0034035	0.0257	purine ribonucleoside bisphosphate metabolic process	P	0.698	5	17	2150	25165	fB1855_comp166354_c0_seq1, fB1855_comp120873_c0_seq1, fB1855_comp145692_c1_seq1, fB1855_comp169755_c0_seq2, fB1855_comp173480_c0_seq1
GO:0051186	0.0258	cofactor metabolic process	P	0.698	124	1202	2031	23980	fB1855_comp156267_c0_seq1, fB1855_comp162223_c0_seq1, fB1855_comp178165_c0_seq1, fB1855_comp170614_c0_seq3, fB1855_c301309_g1_i2, fB1855_comp124320_c0_seq2, fB1855_comp166787_c0_seq1, fB1855_comp168625_c0_seq1, fB1855_comp126556_c1_seq1, fB1855_c360498_g2_i1, fB1855_comp172386_c0_seq1, fB1855_comp170792_c0_seq5, fB1855_c364963_g1_i4, fB1855_comp120732_c0_seq1, fB1855_comp156068_c0_seq1, fB1855_c3…
GO:0004470	0.026	malic enzyme activity	F	0.698	4	11	2151	25171	fB1855_comp170620_c0_seq3, fB1855_c339387_g1_i1, fB1855_comp175135_c0_seq1, fB1855_comp173667_c0_seq1
GO:0008209	0.026	androgen metabolic process	P	0.698	4	11	2151	25171	fB1855_comp137785_c0_seq1, fB1855_comp81829_c0_seq1, fB1855_comp174489_c0_seq1, fB1855_comp155306_c0_seq1
GO:0008210	0.026	estrogen metabolic process	P	0.698	4	11	2151	25171	fB1855_comp137785_c0_seq1, fB1855_comp81829_c0_seq1, fB1855_comp174489_c0_seq1, fB1855_comp155306_c0_seq1
GO:0030148	0.026	sphingolipid biosynthetic process	P	0.698	4	11	2151	25171	fB1855_comp155443_c0_seq2, fB1855_comp168773_c0_seq1, fB1855_comp174489_c0_seq1, fB1855_c351217_g1_i3
GO:0070546	0.026	L-phenylalanine aminotransferase activity	F	0.698	4	11	2151	25171	fB1855_comp155607_c0_seq1, fB1855_c346244_g1_i1, fB1855_comp88746_c0_seq1, fB1855_comp179545_c0_seq1
GO:0080130	0.026	L-phenylalanine:2-oxoglutarate aminotransferase activity	F	0.698	4	11	2151	25171	fB1855_comp155607_c0_seq1, fB1855_c346244_g1_i1, fB1855_comp88746_c0_seq1, fB1855_comp179545_c0_seq1
GO:0015994	0.0262	chlorophyll metabolic process	P	0.702	32	252	2123	24930	fB1855_comp156267_c0_seq1, fB1855_comp162223_c0_seq1, fB1855_comp156069_c0_seq1, fB1855_c114509_g1_i1, fB1855_comp145029_c0_seq1, fB1855_comp170614_c0_seq3, fB1855_comp164597_c0_seq2, fB1855_c359234_g1_i2, fB1855_comp126556_c1_seq1, fB1855_comp165587_c0_seq1, fB1855_comp167502_c0_seq1, fB1855_c366349_g4_i2, fB1855_comp170792_c0_seq5, fB1855_comp120732_c0_seq1, fB1855_comp158391_c1_seq1, fB1855_co…
GO:0042221	0.0267	response to chemical	P	0.712	175	1755	1980	23427	fB1855_comp164504_c0_seq2, fB1855_comp152970_c0_seq1, fB1855_comp150475_c0_seq1, fB1855_c366031_g3_i1, fB1855_c301309_g1_i2, fB1855_comp164504_c0_seq6, fB1855_comp158197_c0_seq1, fB1855_comp124320_c0_seq2, fB1855_comp167162_c1_seq1, fB1855_comp163736_c0_seq1, fB1855_comp169113_c0_seq1, fB1855_c359348_g2_i2, fB1855_comp83122_c0_seq1, fB1855_comp123807_c1_seq1, fB1855_comp155313_c0_seq1, fB1855_com…
GO:0016788	0.0268	hydrolase activity, acting on ester bonds	F	0.712	101	959	2054	24223	fB1855_comp137750_c0_seq1, fB1855_comp171417_c2_seq5, fB1855_comp169858_c1_seq1, fB1855_comp120873_c0_seq1, fB1855_comp173505_c0_seq1, fB1855_comp168666_c0_seq2, fB1855_comp170334_c0_seq1, fB1855_comp174102_c0_seq1, fB1855_comp172466_c2_seq4, fB1855_comp145364_c0_seq1, fB1855_comp162809_c0_seq2, fB1855_comp168752_c0_seq1, fB1855_comp156263_c2_seq1, fB1855_comp170773_c0_seq1, fB1855_comp161265_c0_…
GO:0046034	0.0269	ATP metabolic process	P	0.712	74	676	2081	24506	fB1855_comp178165_c0_seq1, fB1855_c301309_g1_i2, fB1855_comp81545_c0_seq1, fB1855_comp124320_c0_seq2, fB1855_comp123558_c0_seq1, fB1855_c360498_g2_i1, fB1855_c366188_g5_i2, fB1855_comp162189_c0_seq1, fB1855_comp172386_c0_seq1, fB1855_comp170792_c0_seq5, fB1855_c317355_g1_i2, fB1855_comp170589_c1_seq5, fB1855_comp161173_c1_seq1, fB1855_c362725_g1_i2, fB1855_c367081_g1_i5, fB1855_comp125094_c0_seq1…
GO:0019751	0.027	polyol metabolic process	P	0.712	20	140	2135	25042	fB1855_comp162011_c1_seq1, fB1855_comp174625_c0_seq1, fB1855_c301309_g1_i2, fB1855_c366997_g3_i1, fB1855_c366997_g4_i1, fB1855_c352571_g1_i1, fB1855_comp169098_c0_seq3, fB1855_comp169593_c0_seq3, fB1855_comp170792_c0_seq5, fB1855_comp156530_c0_seq1, fB1855_comp156530_c0_seq2, fB1855_comp155975_c0_seq2, fB1855_comp171261_c0_seq1, fB1855_comp124012_c0_seq1, fB1855_comp155247_c0_seq2, fB1855_comp159…
GO:0033177	0.0272	proton-transporting two-sector ATPase complex, proton-transporting domain	C	0.712	7	31	2148	25151	fB1855_comp167049_c0_seq1, fB1855_comp163176_c0_seq1, fB1855_comp173300_c0_seq1, fB1855_c362725_g3_i2, fB1855_comp81545_c0_seq1, fB1855_comp123558_c0_seq1, fB1855_c358521_g1_i3
GO:1901068	0.0272	guanosine-containing compound metabolic process	P	0.712	7	31	2148	25151	fB1855_comp166354_c0_seq1, fB1855_comp120873_c0_seq1, fB1855_comp145692_c1_seq1, fB1855_comp169755_c0_seq2, fB1855_comp121936_c0_seq1, fB1855_comp159119_c0_seq2, fB1855_comp173480_c0_seq1
GO:0044275	0.0274	cellular carbohydrate catabolic process	P	0.717	10	54	2145	25128	fB1855_comp156515_c0_seq1, fB1855_c350811_g2_i1, fB1855_c358943_g1_i3, fB1855_c301309_g1_i2, fB1855_comp173499_c0_seq1, fB1855_c311750_g1_i1, fB1855_comp161332_c0_seq1, fB1855_comp144926_c0_seq3, fB1855_comp167103_c1_seq1, fB1855_comp173271_c0_seq1
GO:0046939	0.0276	nucleotide phosphorylation	P	0.72	46	391	2109	24791	fB1855_comp153386_c0_seq1, fB1855_comp178165_c0_seq1, fB1855_c301309_g1_i2, iS1908_comp214211_c0_seq2, fB1855_comp124320_c0_seq2, fB1855_c366997_g3_i1, fB1855_c364344_g2_i4, fB1855_comp162189_c0_seq1, fB1855_comp172386_c0_seq1, fB1855_comp170792_c0_seq5, fB1855_comp160527_c0_seq2, fB1855_comp170846_c0_seq1, fB1855_comp172569_c0_seq1, fB1855_comp146951_c0_seq1, fB1855_comp144926_c0_seq3, fB1855_co…
GO:0030532	0.0282	small nuclear ribonucleoprotein complex	C	0.727	13	79	2142	25103	fB1855_comp111147_c0_seq1, fB1855_comp155172_c0_seq1, fB1855_comp128275_c0_seq1, fB1855_comp171059_c0_seq1, fB1855_comp174047_c0_seq1, fB1855_comp153606_c0_seq1, fB1855_comp164652_c0_seq1, fB1855_comp164781_c0_seq2, fB1855_c55789_g1_i1, fB1855_c13926_g1_i1, fB1855_comp166919_c1_seq1, fB1855_comp88192_c0_seq1, fB1855_comp167284_c2_seq1
GO:0006970	0.0282	response to osmotic stress	P	0.727	39	322	2116	24860	fB1855_c360546_g1_i3, fB1855_c366031_g3_i1, fB1855_c301309_g1_i2, iS1908_comp214211_c0_seq2, fB1855_comp163063_c0_seq1, fB1855_c352571_g1_i1, fB1855_comp155897_c0_seq1, fB1855_comp174489_c0_seq1, fB1855_comp166087_c0_seq1, fB1855_comp122800_c0_seq1, fB1855_comp164220_c1_seq1, fB1855_comp160527_c0_seq2, fB1855_c364218_g4_i2, fB1855_comp163931_c0_seq1, fB1855_comp145670_c0_seq1, fB1855_comp147642_c…
GO:0005996	0.0282	monosaccharide metabolic process	P	0.727	77	709	2078	24473	fB1855_c339387_g1_i1, fB1855_comp170018_c3_seq2, fB1855_comp178165_c0_seq1, fB1855_comp123449_c0_seq1, fB1855_c301309_g1_i2, fB1855_comp146404_c0_seq1, fB1855_comp173567_c0_seq1, fB1855_comp124320_c0_seq2, fB1855_comp155897_c0_seq1, fB1855_c241967_g1_i1, fB1855_comp162189_c0_seq1, fB1855_comp172386_c0_seq1, fB1855_comp170792_c0_seq5, iS1908_comp158869_c0_seq1, fB1855_comp181894_c0_seq1, fB1855_co…
GO:0016052	0.0285	carbohydrate catabolic process	P	0.73	61	544	2094	24638	fB1855_comp162223_c0_seq1, fB1855_comp178165_c0_seq1, fB1855_comp148548_c0_seq1, fB1855_c301309_g1_i2, fB1855_comp169712_c0_seq1, fB1855_comp124320_c0_seq2, fB1855_comp155897_c0_seq1, fB1855_comp162189_c0_seq1, fB1855_comp172386_c0_seq1, fB1855_comp170792_c0_seq5, fB1855_c358943_g1_i3, fB1855_comp144926_c0_seq3, fB1855_comp165195_c0_seq2, fB1855_comp168469_c0_seq1, fB1855_c356494_g1_i2, fB1855_co…
GO:0009240	0.0286	isopentenyl diphosphate biosynthetic process	P	0.73	32	254	2123	24928	fB1855_comp162223_c0_seq1, fB1855_comp156069_c0_seq1, fB1855_c359234_g1_i2, fB1855_comp167162_c1_seq1, fB1855_comp166787_c0_seq1, fB1855_comp168625_c0_seq1, fB1855_comp85053_c0_seq1, fB1855_comp125870_c0_seq1, fB1855_comp165587_c0_seq1, fB1855_comp167502_c0_seq1, fB1855_comp162189_c0_seq1, fB1855_comp164022_c1_seq2, fB1855_comp88122_c0_seq1, fB1855_comp120732_c0_seq1, fB1855_comp149629_c1_seq1, f…
GO:0046490	0.0286	isopentenyl diphosphate metabolic process	P	0.73	32	254	2123	24928	fB1855_comp162223_c0_seq1, fB1855_comp156069_c0_seq1, fB1855_c359234_g1_i2, fB1855_comp167162_c1_seq1, fB1855_comp166787_c0_seq1, fB1855_comp168625_c0_seq1, fB1855_comp85053_c0_seq1, fB1855_comp125870_c0_seq1, fB1855_comp165587_c0_seq1, fB1855_comp167502_c0_seq1, fB1855_comp162189_c0_seq1, fB1855_comp164022_c1_seq2, fB1855_comp88122_c0_seq1, fB1855_comp120732_c0_seq1, fB1855_comp149629_c1_seq1, f…
GO:0009251	0.0292	glucan catabolic process	P	0.743	8	39	2147	25143	fB1855_comp156515_c0_seq1, fB1855_c350811_g2_i1, fB1855_c358943_g1_i3, fB1855_comp173499_c0_seq1, fB1855_c311750_g1_i1, fB1855_comp161332_c0_seq1, fB1855_comp144926_c0_seq3, fB1855_comp173271_c0_seq1
GO:0051656	0.0301	establishment of organelle localization	P	0.752	21	151	2134	25031	fB1855_comp80209_c0_seq1, fB1855_c362089_g1_i2, fB1855_comp169642_c0_seq1, fB1855_comp163075_c0_seq2, fB1855_c261836_g1_i1, fB1855_comp169396_c0_seq1, fB1855_comp85053_c0_seq1, fB1855_comp120670_c0_seq1, fB1855_comp168984_c0_seq2, fB1855_comp105782_c0_seq1, fB1855_comp175217_c0_seq1, fB1855_comp120726_c0_seq1, fB1855_comp167007_c0_seq2, fB1855_c353752_g1_i5, fB1855_comp154737_c0_seq1, fB1855_comp…
GO:0006323	0.0301	DNA packaging	P	0.752	9	47	2146	25135	fB1855_comp124070_c0_seq1, fB1855_comp160908_c0_seq1, fB1855_c356690_g2_i1, fB1855_comp164381_c0_seq1, fB1855_c311902_g1_i1, fB1855_comp164380_c0_seq2, fB1855_c368511_g1_i1, fB1855_c261301_g1_i1, fB1855_comp152521_c0_seq1
GO:0015743	0.0308	malate transport	P	0.752	5	18	2150	25164	fB1855_comp168596_c0_seq1, fB1855_comp167814_c1_seq2, fB1855_c315910_g3_i1, fB1855_comp159294_c1_seq1, fB1855_comp164926_c2_seq1
GO:0006644	0.0311	phospholipid metabolic process	P	0.752	57	506	2098	24676	fB1855_comp162223_c0_seq1, fB1855_c359234_g1_i2, fB1855_comp167162_c1_seq1, fB1855_comp166787_c0_seq1, fB1855_comp168625_c0_seq1, fB1855_comp165587_c0_seq1, fB1855_comp167502_c0_seq1, fB1855_comp162189_c0_seq1, fB1855_comp88122_c0_seq1, fB1855_comp120732_c0_seq1, fB1855_comp123338_c0_seq1, fB1855_comp149629_c1_seq1, fB1855_comp167172_c0_seq3, fB1855_comp156068_c0_seq1, fB1855_comp125424_c0_seq1, …
GO:0032787	0.0313	monocarboxylic acid metabolic process	P	0.752	137	1352	2018	23830	fB1855_comp162223_c0_seq1, fB1855_comp169858_c1_seq1, fB1855_comp178165_c0_seq1, fB1855_c301309_g1_i2, fB1855_comp124320_c0_seq2, fB1855_comp167162_c1_seq1, fB1855_comp166787_c0_seq1, fB1855_comp166087_c0_seq1, fB1855_comp172386_c0_seq1, fB1855_comp170792_c0_seq5, fB1855_comp120732_c0_seq1, fB1855_comp181894_c0_seq1, fB1855_comp167172_c0_seq3, fB1855_comp156068_c0_seq1, fB1855_comp81829_c0_seq1, …
GO:0009135	0.0317	purine nucleoside diphosphate metabolic process	P	0.752	43	365	2112	24817	fB1855_comp153386_c0_seq1, fB1855_comp178165_c0_seq1, fB1855_c301309_g1_i2, iS1908_comp214211_c0_seq2, fB1855_comp124320_c0_seq2, fB1855_c366997_g3_i1, fB1855_comp159119_c0_seq2, fB1855_c364344_g2_i4, fB1855_comp162189_c0_seq1, fB1855_comp172386_c0_seq1, fB1855_comp170792_c0_seq5, fB1855_comp160527_c0_seq2, fB1855_comp170846_c0_seq1, fB1855_comp172569_c0_seq1, fB1855_comp146951_c0_seq1, fB1855_co…
GO:0009179	0.0317	purine ribonucleoside diphosphate metabolic process	P	0.752	43	365	2112	24817	fB1855_comp153386_c0_seq1, fB1855_comp178165_c0_seq1, fB1855_c301309_g1_i2, iS1908_comp214211_c0_seq2, fB1855_comp124320_c0_seq2, fB1855_c366997_g3_i1, fB1855_comp159119_c0_seq2, fB1855_c364344_g2_i4, fB1855_comp162189_c0_seq1, fB1855_comp172386_c0_seq1, fB1855_comp170792_c0_seq5, fB1855_comp160527_c0_seq2, fB1855_comp170846_c0_seq1, fB1855_comp172569_c0_seq1, fB1855_comp146951_c0_seq1, fB1855_co…
GO:0009185	0.0317	ribonucleoside diphosphate metabolic process	P	0.752	43	365	2112	24817	fB1855_comp153386_c0_seq1, fB1855_comp178165_c0_seq1, fB1855_c301309_g1_i2, iS1908_comp214211_c0_seq2, fB1855_comp124320_c0_seq2, fB1855_c366997_g3_i1, fB1855_comp159119_c0_seq2, fB1855_c364344_g2_i4, fB1855_comp162189_c0_seq1, fB1855_comp172386_c0_seq1, fB1855_comp170792_c0_seq5, fB1855_comp160527_c0_seq2, fB1855_comp170846_c0_seq1, fB1855_comp172569_c0_seq1, fB1855_comp146951_c0_seq1, fB1855_co…
GO:0043628	0.0318	ncRNA 3'-end processing	P	0.752	6	25	2149	25157	fB1855_c366349_g1_i1, fB1855_comp168979_c0_seq1, fB1855_comp169965_c0_seq1, fB1855_comp156194_c1_seq1, fB1855_comp153427_c0_seq1, fB1855_comp145364_c0_seq1
GO:0006118	0.0321	obsolete electron transport	P	0.752	35	286	2120	24896	fB1855_comp169024_c0_seq2, fB1855_comp170018_c3_seq2, fB1855_comp169663_c0_seq1, fB1855_c352751_g1_i1, fB1855_comp180153_c0_seq1, fB1855_comp169145_c0_seq1, fB1855_comp173247_c0_seq1, fB1855_comp169997_c1_seq1, fB1855_comp162144_c1_seq1, fB1855_comp171987_c0_seq2, fB1855_c114547_g1_i1, fB1855_comp155313_c0_seq1, fB1855_comp146219_c0_seq2, fB1855_comp168581_c0_seq2, fB1855_c366006_g4_i3, fB1855_co…
GO:0010038	0.0321	response to metal ion	P	0.752	20	143	2135	25039	fB1855_comp124070_c0_seq1, fB1855_comp124353_c0_seq1, fB1855_comp152703_c0_seq2, fB1855_comp168343_c0_seq2, fB1855_comp124320_c0_seq2, fB1855_comp82272_c0_seq2, fB1855_comp162738_c0_seq2, fB1855_comp123807_c1_seq1, fB1855_comp131646_c0_seq1, fB1855_comp168773_c0_seq1, fB1855_comp126547_c0_seq1, fB1855_comp157785_c0_seq2, fB1855_comp122660_c0_seq1, fB1855_comp155896_c1_seq1, fB1855_comp156519_c2_s…
GO:0009205	0.0322	purine ribonucleoside triphosphate metabolic process	P	0.752	74	683	2081	24499	fB1855_comp178165_c0_seq1, fB1855_c301309_g1_i2, fB1855_comp81545_c0_seq1, fB1855_comp124320_c0_seq2, fB1855_comp123558_c0_seq1, fB1855_c360498_g2_i1, fB1855_c366188_g5_i2, fB1855_comp162189_c0_seq1, fB1855_comp172386_c0_seq1, fB1855_comp170792_c0_seq5, fB1855_c317355_g1_i2, fB1855_comp170589_c1_seq5, fB1855_comp161173_c1_seq1, fB1855_c362725_g1_i2, fB1855_c367081_g1_i5, fB1855_comp125094_c0_seq1…
GO:0009718	0.0325	anthocyanin-containing compound biosynthetic process	P	0.752	4	12	2151	25170	fB1855_comp105178_c0_seq1, fB1855_c38371_g1_i1, fB1855_comp173422_c0_seq1, fB1855_comp164416_c0_seq2
GO:0016073	0.0325	snRNA metabolic process	P	0.752	4	12	2151	25170	fB1855_c366349_g1_i1, fB1855_comp168979_c0_seq1, fB1855_comp169965_c0_seq1, fB1855_comp156194_c1_seq1
GO:0043682	0.0325	copper-transporting ATPase activity	F	0.752	4	12	2151	25170	fB1855_comp123591_c0_seq1, fB1855_comp149942_c0_seq1, fB1855_comp175984_c0_seq1, fB1855_comp146259_c0_seq1
GO:0004298	0.0327	threonine-type endopeptidase activity	F	0.752	8	40	2147	25142	fB1855_comp163199_c0_seq1, fB1855_comp172017_c0_seq4, fB1855_comp166204_c2_seq2, fB1855_comp152971_c0_seq2, fB1855_comp82272_c0_seq2, fB1855_comp166339_c0_seq2, fB1855_comp165492_c0_seq1, fB1855_comp164096_c0_seq2
GO:0005839	0.0327	proteasome core complex	C	0.752	8	40	2147	25142	fB1855_comp163199_c0_seq1, fB1855_comp172017_c0_seq4, fB1855_comp166204_c2_seq2, fB1855_comp152971_c0_seq2, fB1855_comp82272_c0_seq2, fB1855_comp166339_c0_seq2, fB1855_comp165492_c0_seq1, fB1855_comp164096_c0_seq2
GO:0008300	0.0327	isoprenoid catabolic process	P	0.752	8	40	2147	25142	fB1855_comp156069_c0_seq1, fB1855_comp170792_c0_seq5, fB1855_comp162182_c0_seq1, fB1855_c359234_g1_i2, fB1855_comp146951_c0_seq1, fB1855_comp170806_c0_seq3, fB1855_comp159415_c0_seq2, fB1855_comp82371_c0_seq1
GO:0008378	0.0327	galactosyltransferase activity	F	0.752	8	40	2147	25142	fB1855_c364218_g4_i2, fB1855_comp145880_c0_seq1, fB1855_c364218_g3_i1, fB1855_comp167891_c1_seq1, fB1855_comp166550_c0_seq1, fB1855_comp170031_c0_seq2, fB1855_comp170031_c0_seq3, fB1855_comp148595_c0_seq1
GO:0009706	0.0327	chloroplast inner membrane	C	0.752	8	40	2147	25142	fB1855_comp126165_c0_seq1, fB1855_c366349_g4_i2, fB1855_comp162402_c0_seq1, fB1855_c114509_g1_i1, fB1855_c366349_g1_i1, fB1855_comp157376_c0_seq1, fB1855_comp74492_c0_seq1, fB1855_comp173851_c0_seq1
GO:0046247	0.0327	terpene catabolic process	P	0.752	8	40	2147	25142	fB1855_comp156069_c0_seq1, fB1855_comp170792_c0_seq5, fB1855_comp162182_c0_seq1, fB1855_c359234_g1_i2, fB1855_comp146951_c0_seq1, fB1855_comp170806_c0_seq3, fB1855_comp159415_c0_seq2, fB1855_comp82371_c0_seq1
GO:0070003	0.0327	threonine-type peptidase activity	F	0.752	8	40	2147	25142	fB1855_comp163199_c0_seq1, fB1855_comp172017_c0_seq4, fB1855_comp166204_c2_seq2, fB1855_comp152971_c0_seq2, fB1855_comp82272_c0_seq2, fB1855_comp166339_c0_seq2, fB1855_comp165492_c0_seq1, fB1855_comp164096_c0_seq2
GO:0009132	0.0328	nucleoside diphosphate metabolic process	P	0.752	44	376	2111	24806	fB1855_comp153386_c0_seq1, fB1855_comp178165_c0_seq1, fB1855_c301309_g1_i2, iS1908_comp214211_c0_seq2, fB1855_comp124320_c0_seq2, fB1855_c366997_g3_i1, fB1855_comp159119_c0_seq2, fB1855_c364344_g2_i4, fB1855_comp162189_c0_seq1, fB1855_comp172386_c0_seq1, fB1855_comp170792_c0_seq5, fB1855_comp160527_c0_seq2, fB1855_comp170846_c0_seq1, fB1855_comp172569_c0_seq1, fB1855_comp146951_c0_seq1, fB1855_co…
GO:0042255	0.0332	ribosome assembly	P	0.752	10	56	2145	25126	fB1855_comp124735_c0_seq1, fB1855_comp169136_c0_seq1, fB1855_c341572_g1_i1, fB1855_c362013_g3_i3, fB1855_c141912_g1_i1, fB1855_comp168524_c0_seq2, fB1855_comp167381_c0_seq2, fB1855_comp168915_c0_seq1, fB1855_comp155558_c0_seq1, fB1855_c350576_g1_i1
GO:0006952	0.0334	defense response	P	0.752	68	622	2087	24560	fB1855_comp162223_c0_seq1, fB1855_comp152970_c0_seq1, fB1855_comp156220_c0_seq1, fB1855_comp156513_c0_seq2, fB1855_comp167162_c1_seq1, fB1855_comp166787_c0_seq1, fB1855_comp173308_c0_seq1, fB1855_comp160764_c0_seq1, fB1855_comp162189_c0_seq1, fB1855_comp155313_c0_seq1, fB1855_comp159684_c0_seq1, fB1855_comp88122_c0_seq1, fB1855_comp163931_c0_seq1, fB1855_comp169177_c0_seq4, fB1855_comp156871_c1_s…
GO:0004140	0.0335	dephospho-CoA kinase activity	F	0.752	2	2	2153	25180	fB1855_comp156068_c0_seq1, fB1855_comp156068_c1_seq1
GO:0004163	0.0335	diphosphomevalonate decarboxylase activity	F	0.752	2	2	2153	25180	fB1855_comp168625_c0_seq1, fB1855_comp125424_c0_seq1
GO:0005344	0.0335	oxygen transporter activity	F	0.752	2	2	2153	25180	fB1855_comp153958_c0_seq1, fB1855_comp146764_c0_seq1
GO:0015669	0.0335	gas transport	P	0.752	2	2	2153	25180	fB1855_comp153958_c0_seq1, fB1855_comp146764_c0_seq1
GO:0015671	0.0335	oxygen transport	P	0.752	2	2	2153	25180	fB1855_comp153958_c0_seq1, fB1855_comp146764_c0_seq1
GO:0019166	0.0335	trans-2-enoyl-CoA reductase (NADPH) activity	F	0.752	2	2	2153	25180	fB1855_comp155443_c0_seq2, fB1855_comp174489_c0_seq1
GO:0030123	0.0335	AP-3 adaptor complex	C	0.752	2	2	2153	25180	fB1855_comp82261_c0_seq1, fB1855_comp174055_c0_seq1
GO:0033721	0.0335	aldehyde dehydrogenase (NADP+) activity	F	0.752	2	2	2153	25180	fB1855_comp162182_c0_seq1, fB1855_comp146951_c0_seq1
GO:0046822	0.0335	regulation of nucleocytoplasmic transport	P	0.752	2	2	2153	25180	fB1855_comp168343_c0_seq2, fB1855_comp122660_c0_seq1
GO:0046824	0.0335	positive regulation of nucleocytoplasmic transport	P	0.752	2	2	2153	25180	fB1855_comp168343_c0_seq2, fB1855_comp122660_c0_seq1
GO:0046825	0.0335	regulation of protein export from nucleus	P	0.752	2	2	2153	25180	fB1855_comp168343_c0_seq2, fB1855_comp122660_c0_seq1
GO:0046827	0.0335	positive regulation of protein export from nucleus	P	0.752	2	2	2153	25180	fB1855_comp168343_c0_seq2, fB1855_comp122660_c0_seq1
GO:1903649	0.0335	regulation of cytoplasmic transport	P	0.752	2	2	2153	25180	fB1855_comp168343_c0_seq2, fB1855_comp122660_c0_seq1
GO:1903651	0.0335	positive regulation of cytoplasmic transport	P	0.752	2	2	2153	25180	fB1855_comp168343_c0_seq2, fB1855_comp122660_c0_seq1
GO:0009126	0.0336	purine nucleoside monophosphate metabolic process	P	0.752	77	716	2078	24466	fB1855_comp178165_c0_seq1, fB1855_c301309_g1_i2, fB1855_comp81545_c0_seq1, fB1855_comp124320_c0_seq2, fB1855_comp123558_c0_seq1, fB1855_comp159119_c0_seq2, fB1855_c360498_g2_i1, fB1855_c366188_g5_i2, fB1855_comp162189_c0_seq1, fB1855_comp172386_c0_seq1, fB1855_comp170792_c0_seq5, fB1855_c317355_g1_i2, fB1855_comp170589_c1_seq5, fB1855_comp161173_c1_seq1, fB1855_c362725_g1_i2, fB1855_c367081_g1_i5…
GO:0009167	0.0336	purine ribonucleoside monophosphate metabolic process	P	0.752	77	716	2078	24466	fB1855_comp178165_c0_seq1, fB1855_c301309_g1_i2, fB1855_comp81545_c0_seq1, fB1855_comp124320_c0_seq2, fB1855_comp123558_c0_seq1, fB1855_comp159119_c0_seq2, fB1855_c360498_g2_i1, fB1855_c366188_g5_i2, fB1855_comp162189_c0_seq1, fB1855_comp172386_c0_seq1, fB1855_comp170792_c0_seq5, fB1855_c317355_g1_i2, fB1855_comp170589_c1_seq5, fB1855_comp161173_c1_seq1, fB1855_c362725_g1_i2, fB1855_c367081_g1_i5…
GO:0009144	0.0339	purine nucleoside triphosphate metabolic process	P	0.757	74	685	2081	24497	fB1855_comp178165_c0_seq1, fB1855_c301309_g1_i2, fB1855_comp81545_c0_seq1, fB1855_comp124320_c0_seq2, fB1855_comp123558_c0_seq1, fB1855_c360498_g2_i1, fB1855_c366188_g5_i2, fB1855_comp162189_c0_seq1, fB1855_comp172386_c0_seq1, fB1855_comp170792_c0_seq5, fB1855_c317355_g1_i2, fB1855_comp170589_c1_seq5, fB1855_comp161173_c1_seq1, fB1855_c362725_g1_i2, fB1855_c367081_g1_i5, fB1855_comp125094_c0_seq1…
GO:0005681	0.034	spliceosomal complex	C	0.757	20	144	2135	25038	fB1855_comp150583_c0_seq1, fB1855_comp158260_c1_seq2, fB1855_comp166748_c0_seq1, fB1855_comp155172_c0_seq1, fB1855_comp154749_c1_seq1, fB1855_comp171059_c0_seq1, fB1855_comp170048_c0_seq2, fB1855_comp120628_c0_seq1, fB1855_comp174047_c0_seq1, fB1855_comp164652_c0_seq1, fB1855_comp157985_c1_seq2, fB1855_comp164781_c0_seq2, fB1855_c55789_g1_i1, fB1855_comp165533_c0_seq2, fB1855_c13926_g1_i1, fB1855…
GO:0051181	0.035	cofactor transport	P	0.779	7	33	2148	25149	fB1855_c366188_g6_i3, fB1855_c362492_g2_i2, fB1855_comp169366_c0_seq1, fB1855_c363253_g2_i1, fB1855_comp153495_c0_seq1, fB1855_comp83082_c0_seq1, fB1855_comp125178_c0_seq1
GO:0055086	0.0356	nucleobase-containing small molecule metabolic process	P	0.788	151	1511	2004	23671	fB1855_comp178165_c0_seq1, fB1855_c301309_g1_i2, fB1855_comp120873_c0_seq1, fB1855_comp81545_c0_seq1, fB1855_comp124320_c0_seq2, fB1855_comp166787_c0_seq1, fB1855_c360498_g2_i1, fB1855_c366188_g5_i2, fB1855_comp172386_c0_seq1, fB1855_comp170792_c0_seq5, fB1855_c364963_g1_i4, fB1855_comp120732_c0_seq1, fB1855_c367081_g1_i5, fB1855_comp169755_c0_seq2, fB1855_comp125094_c0_seq1, fB1855_comp156068_c0…
GO:0046189	0.0364	phenol-containing compound biosynthetic process	P	0.804	10	57	2145	25125	fB1855_comp162189_c0_seq1, fB1855_comp162223_c0_seq1, fB1855_c362089_g1_i2, fB1855_comp155868_c0_seq1, fB1855_comp135861_c0_seq1, fB1855_comp167085_c0_seq2, fB1855_c358521_g1_i3, fB1855_comp170019_c0_seq3, fB1855_c114547_g1_i1, fB1855_comp160860_c0_seq1
GO:0010310	0.0365	regulation of hydrogen peroxide metabolic process	P	0.804	8	41	2147	25141	fB1855_comp162189_c0_seq1, fB1855_c362089_g1_i2, fB1855_comp162069_c1_seq1, fB1855_comp155868_c0_seq1, fB1855_c358521_g1_i3, fB1855_comp170019_c0_seq3, fB1855_comp169177_c0_seq4, fB1855_c114547_g1_i1
GO:0016109	0.0367	tetraterpenoid biosynthetic process	P	0.804	18	127	2137	25055	fB1855_comp156069_c0_seq1, fB1855_comp169642_c0_seq1, fB1855_comp79505_c0_seq1, fB1855_comp169662_c0_seq1, fB1855_c359234_g1_i2, fB1855_comp167085_c0_seq2, fB1855_comp166992_c0_seq3, fB1855_comp166932_c1_seq2, fB1855_comp165587_c0_seq1, fB1855_comp167502_c0_seq1, fB1855_comp120732_c0_seq1, fB1855_comp166932_c3_seq1, fB1855_comp168001_c0_seq1, fB1855_comp145192_c0_seq1, fB1855_comp149629_c1_seq1, …
GO:0016117	0.0367	carotenoid biosynthetic process	P	0.804	18	127	2137	25055	fB1855_comp156069_c0_seq1, fB1855_comp169642_c0_seq1, fB1855_comp79505_c0_seq1, fB1855_comp169662_c0_seq1, fB1855_c359234_g1_i2, fB1855_comp167085_c0_seq2, fB1855_comp166992_c0_seq3, fB1855_comp166932_c1_seq2, fB1855_comp165587_c0_seq1, fB1855_comp167502_c0_seq1, fB1855_comp120732_c0_seq1, fB1855_comp166932_c3_seq1, fB1855_comp168001_c0_seq1, fB1855_comp145192_c0_seq1, fB1855_comp149629_c1_seq1, …
GO:0006414	0.0369	translational elongation	P	0.806	16	109	2139	25073	fB1855_c333126_g1_i1, fB1855_comp145761_c0_seq1, fB1855_comp169567_c0_seq2, fB1855_c149166_g1_i1, fB1855_comp161382_c0_seq1, fB1855_comp166932_c1_seq2, fB1855_comp124357_c0_seq1, fB1855_c359126_g1_i1, fB1855_c349975_g1_i1, fB1855_comp166932_c3_seq1, fB1855_comp147305_c0_seq1, fB1855_comp82309_c0_seq1, fB1855_comp168698_c0_seq1, fB1855_comp121605_c0_seq1, fB1855_comp173375_c0_seq1, fB1855_comp1454…
GO:0006778	0.037	porphyrin-containing compound metabolic process	P	0.806	33	270	2122	24912	fB1855_comp156267_c0_seq1, fB1855_comp162223_c0_seq1, fB1855_comp156069_c0_seq1, fB1855_c114509_g1_i1, fB1855_comp145029_c0_seq1, fB1855_comp170614_c0_seq3, fB1855_comp164597_c0_seq2, fB1855_c359234_g1_i2, fB1855_comp126556_c1_seq1, fB1855_comp165587_c0_seq1, fB1855_comp167502_c0_seq1, fB1855_c366349_g4_i2, fB1855_comp170792_c0_seq5, fB1855_comp120732_c0_seq1, fB1855_comp158391_c1_seq1, fB1855_co…
GO:0043227	0.0373	membrane-bounded organelle	C	0.808	798	8836	1357	16346	fB1855_comp149466_c0_seq1, fB1855_comp152463_c0_seq1, fB1855_comp149074_c0_seq1, fB1855_c364963_g1_i4, fB1855_comp165435_c0_seq1, fB1855_comp166430_c0_seq2, fB1855_comp127394_c0_seq1, fB1855_comp169248_c0_seq1, fB1855_comp151757_c2_seq1, fB1855_comp147162_c0_seq1, fB1855_comp126005_c0_seq1, fB1855_c365446_g1_i7, fB1855_comp126945_c0_seq1, fB1855_comp166724_c0_seq1, fB1855_comp150613_c0_seq1, fB18…
GO:0009812	0.0373	flavonoid metabolic process	P	0.808	21	155	2134	25027	fB1855_comp171153_c1_seq3, fB1855_c364292_g2_i2, fB1855_comp80834_c0_seq1, fB1855_comp170928_c1_seq1, fB1855_comp173422_c0_seq1, fB1855_comp145219_c0_seq1, fB1855_c241967_g1_i1, fB1855_comp152365_c0_seq1, fB1855_c13785_g1_i1, fB1855_comp162579_c0_seq2, fB1855_comp105178_c0_seq1, fB1855_c38371_g1_i1, fB1855_comp181894_c0_seq1, fB1855_comp161061_c0_seq1, fB1855_comp174184_c0_seq1, fB1855_comp164416…
GO:0004568	0.0386	chitinase activity	F	0.822	3	7	2152	25175	fB1855_comp156052_c1_seq1, fB1855_comp82396_c0_seq1, fB1855_c360689_g1_i1
GO:0006030	0.0386	chitin metabolic process	P	0.822	3	7	2152	25175	fB1855_comp156052_c1_seq1, fB1855_comp82396_c0_seq1, fB1855_c360689_g1_i1
GO:0006032	0.0386	chitin catabolic process	P	0.822	3	7	2152	25175	fB1855_comp156052_c1_seq1, fB1855_comp82396_c0_seq1, fB1855_c360689_g1_i1
GO:0046348	0.0386	amino sugar catabolic process	P	0.822	3	7	2152	25175	fB1855_comp156052_c1_seq1, fB1855_comp82396_c0_seq1, fB1855_c360689_g1_i1
GO:0050664	0.0386	oxidoreductase activity, acting on NAD(P)H, oxygen as acceptor	F	0.822	3	7	2152	25175	fB1855_comp171586_c0_seq1, fB1855_comp81178_c0_seq1, fB1855_c356938_g2_i3
GO:1901072	0.0386	glucosamine-containing compound catabolic process	P	0.822	3	7	2152	25175	fB1855_comp156052_c1_seq1, fB1855_comp82396_c0_seq1, fB1855_c360689_g1_i1
GO:0004069	0.04	L-aspartate:2-oxoglutarate aminotransferase activity	F	0.843	4	13	2151	25169	fB1855_comp155607_c0_seq1, fB1855_c346244_g1_i1, fB1855_comp88746_c0_seq1, fB1855_comp179545_c0_seq1
GO:0006107	0.04	oxaloacetate metabolic process	P	0.843	4	13	2151	25169	fB1855_comp155607_c0_seq1, fB1855_c346244_g1_i1, fB1855_comp88746_c0_seq1, fB1855_comp179545_c0_seq1
GO:0019253	0.04	reductive pentose-phosphate cycle	P	0.843	4	13	2151	25169	fB1855_comp162189_c0_seq1, fB1855_c364963_g1_i4, fB1855_c349016_g1_i1, fB1855_c364344_g2_i4
GO:0033013	0.04	tetrapyrrole metabolic process	P	0.843	33	272	2122	24910	fB1855_comp156267_c0_seq1, fB1855_comp162223_c0_seq1, fB1855_comp156069_c0_seq1, fB1855_c114509_g1_i1, fB1855_comp145029_c0_seq1, fB1855_comp170614_c0_seq3, fB1855_comp164597_c0_seq2, fB1855_c359234_g1_i2, fB1855_comp126556_c1_seq1, fB1855_comp165587_c0_seq1, fB1855_comp167502_c0_seq1, fB1855_c366349_g4_i2, fB1855_comp170792_c0_seq5, fB1855_comp120732_c0_seq1, fB1855_comp158391_c1_seq1, fB1855_co…
GO:0072521	0.0406	purine-containing compound metabolic process	P	0.853	100	968	2055	24214	fB1855_comp178165_c0_seq1, fB1855_c301309_g1_i2, fB1855_comp120873_c0_seq1, fB1855_comp81545_c0_seq1, fB1855_comp124320_c0_seq2, fB1855_c360498_g2_i1, fB1855_c366188_g5_i2, fB1855_comp172386_c0_seq1, fB1855_comp170792_c0_seq5, fB1855_c367081_g1_i5, fB1855_comp169755_c0_seq2, fB1855_comp125094_c0_seq1, fB1855_comp156068_c0_seq1, fB1855_comp82159_c0_seq1, fB1855_c362979_g3_i5, fB1855_comp162011_c1_…
GO:0009141	0.0407	nucleoside triphosphate metabolic process	P	0.853	75	703	2080	24479	fB1855_comp147476_c0_seq1, fB1855_comp178165_c0_seq1, fB1855_c301309_g1_i2, fB1855_comp81545_c0_seq1, fB1855_comp124320_c0_seq2, fB1855_comp123558_c0_seq1, fB1855_c360498_g2_i1, fB1855_c366188_g5_i2, fB1855_comp162189_c0_seq1, fB1855_comp172386_c0_seq1, fB1855_comp170792_c0_seq5, fB1855_c317355_g1_i2, fB1855_comp170589_c1_seq5, fB1855_comp161173_c1_seq1, fB1855_c362725_g1_i2, fB1855_c367081_g1_i5…
GO:0006531	0.041	aspartate metabolic process	P	0.858	13	84	2142	25098	fB1855_comp168410_c0_seq1, fB1855_c350072_g2_i1, fB1855_comp155607_c0_seq1, fB1855_c346244_g1_i1, fB1855_comp88746_c0_seq1, fB1855_comp179545_c0_seq1, fB1855_comp162738_c0_seq2, fB1855_comp146643_c0_seq1, fB1855_c322409_g1_i1, fB1855_comp170792_c0_seq5, fB1855_comp163986_c0_seq1, fB1855_comp163475_c0_seq1, fB1855_c236330_g1_i1
GO:0006096	0.0417	glycolytic process	P	0.865	42	363	2113	24819	fB1855_comp153386_c0_seq1, fB1855_comp178165_c0_seq1, fB1855_c301309_g1_i2, iS1908_comp214211_c0_seq2, fB1855_comp124320_c0_seq2, fB1855_c366997_g3_i1, fB1855_c364344_g2_i4, fB1855_comp162189_c0_seq1, fB1855_comp172386_c0_seq1, fB1855_comp170792_c0_seq5, fB1855_comp160527_c0_seq2, fB1855_comp170846_c0_seq1, fB1855_comp172569_c0_seq1, fB1855_comp146951_c0_seq1, fB1855_comp144926_c0_seq3, fB1855_co…
GO:0006757	0.0417	ATP generation from ADP	P	0.865	42	363	2113	24819	fB1855_comp153386_c0_seq1, fB1855_comp178165_c0_seq1, fB1855_c301309_g1_i2, iS1908_comp214211_c0_seq2, fB1855_comp124320_c0_seq2, fB1855_c366997_g3_i1, fB1855_c364344_g2_i4, fB1855_comp162189_c0_seq1, fB1855_comp172386_c0_seq1, fB1855_comp170792_c0_seq5, fB1855_comp160527_c0_seq2, fB1855_comp170846_c0_seq1, fB1855_comp172569_c0_seq1, fB1855_comp146951_c0_seq1, fB1855_comp144926_c0_seq3, fB1855_co…
GO:0046031	0.0417	ADP metabolic process	P	0.865	42	363	2113	24819	fB1855_comp153386_c0_seq1, fB1855_comp178165_c0_seq1, fB1855_c301309_g1_i2, iS1908_comp214211_c0_seq2, fB1855_comp124320_c0_seq2, fB1855_c366997_g3_i1, fB1855_c364344_g2_i4, fB1855_comp162189_c0_seq1, fB1855_comp172386_c0_seq1, fB1855_comp170792_c0_seq5, fB1855_comp160527_c0_seq2, fB1855_comp170846_c0_seq1, fB1855_comp172569_c0_seq1, fB1855_comp146951_c0_seq1, fB1855_comp144926_c0_seq3, fB1855_co…
GO:0005686	0.0419	U2 snRNP	C	0.866	6	27	2149	25155	fB1855_comp164652_c0_seq1, fB1855_comp164781_c0_seq2, fB1855_comp155172_c0_seq1, fB1855_c13926_g1_i1, fB1855_comp166919_c1_seq1, fB1855_comp88192_c0_seq1
GO:0030976	0.0427	thiamine pyrophosphate binding	F	0.879	5	20	2150	25162	fB1855_comp170003_c0_seq1, fB1855_comp170846_c0_seq1, fB1855_comp126072_c0_seq1, fB1855_c353080_g1_i2, fB1855_c360720_g1_i1
GO:0043231	0.0427	intracellular membrane-bounded organelle	C	0.879	796	8830	1359	16352	fB1855_comp149466_c0_seq1, fB1855_comp152463_c0_seq1, fB1855_comp149074_c0_seq1, fB1855_c364963_g1_i4, fB1855_comp165435_c0_seq1, fB1855_comp166430_c0_seq2, fB1855_comp127394_c0_seq1, fB1855_comp169248_c0_seq1, fB1855_comp151757_c2_seq1, fB1855_comp147162_c0_seq1, fB1855_comp126005_c0_seq1, fB1855_c365446_g1_i7, fB1855_comp126945_c0_seq1, fB1855_comp166724_c0_seq1, fB1855_comp150613_c0_seq1, fB18…
GO:0008652	0.043	cellular amino acid biosynthetic process	P	0.883	66	611	2089	24571	fB1855_comp165713_c0_seq1, fB1855_c354852_g1_i1, fB1855_c301309_g1_i2, fB1855_comp87643_c0_seq1, fB1855_comp124320_c0_seq2, fB1855_comp166787_c0_seq1, fB1855_comp179545_c0_seq1, fB1855_comp156419_c0_seq1, fB1855_comp165587_c0_seq1, fB1855_comp162189_c0_seq1, fB1855_comp88122_c0_seq1, fB1855_comp120732_c0_seq1, fB1855_comp166932_c3_seq1, fB1855_comp156068_c0_seq1, fB1855_comp82809_c0_seq1, fB1855_…
GO:1901617	0.0432	organic hydroxy compound biosynthetic process	P	0.885	41	354	2114	24828	fB1855_comp162223_c0_seq1, fB1855_c362089_g1_i2, fB1855_comp146084_c0_seq1, fB1855_comp174625_c0_seq1, fB1855_comp166787_c0_seq1, fB1855_comp168625_c0_seq1, fB1855_c352571_g1_i1, fB1855_comp169098_c0_seq3, fB1855_comp174489_c0_seq1, fB1855_c114547_g1_i1, fB1855_comp162189_c0_seq1, fB1855_comp170792_c0_seq5, fB1855_comp88122_c0_seq1, fB1855_comp158391_c1_seq1, fB1855_comp167844_c2_seq1, fB1855_com…
GO:0006721	0.0437	terpenoid metabolic process	P	0.889	29	235	2126	24947	fB1855_comp156069_c0_seq1, fB1855_comp124201_c0_seq1, fB1855_comp169662_c0_seq1, fB1855_c359234_g1_i2, fB1855_comp168625_c0_seq1, fB1855_comp166932_c1_seq2, fB1855_comp165587_c0_seq1, fB1855_comp167502_c0_seq1, fB1855_comp120732_c0_seq1, fB1855_comp166932_c3_seq1, fB1855_comp168001_c0_seq1, fB1855_comp164291_c0_seq1, fB1855_comp149629_c1_seq1, fB1855_comp177729_c0_seq1, fB1855_comp169042_c0_seq3,…
GO:0006699	0.0443	bile acid biosynthetic process	P	0.889	7	35	2148	25147	fB1855_comp170792_c0_seq5, fB1855_comp164072_c0_seq1, fB1855_comp162182_c0_seq1, fB1855_comp146951_c0_seq1, fB1855_comp170806_c0_seq3, fB1855_comp81829_c0_seq1, fB1855_comp174489_c0_seq1
GO:0008206	0.0443	bile acid metabolic process	P	0.889	7	35	2148	25147	fB1855_comp170792_c0_seq5, fB1855_comp164072_c0_seq1, fB1855_comp162182_c0_seq1, fB1855_comp146951_c0_seq1, fB1855_comp170806_c0_seq3, fB1855_comp81829_c0_seq1, fB1855_comp174489_c0_seq1
GO:0016671	0.0443	oxidoreductase activity, acting on a sulfur group of donors, disulfide as acceptor	F	0.889	7	35	2148	25147	fB1855_comp170205_c0_seq1, fB1855_comp155978_c0_seq1, fB1855_c352751_g1_i1, fB1855_comp166029_c0_seq1, fB1855_comp82185_c0_seq1, fB1855_c364622_g3_i1, fB1855_comp154207_c0_seq1
GO:0009528	0.0449	plastid inner membrane	C	0.889	8	43	2147	25139	fB1855_comp126165_c0_seq1, fB1855_c366349_g4_i2, fB1855_comp162402_c0_seq1, fB1855_c114509_g1_i1, fB1855_c366349_g1_i1, fB1855_comp157376_c0_seq1, fB1855_comp74492_c0_seq1, fB1855_comp173851_c0_seq1
GO:0031497	0.0449	chromatin assembly	P	0.889	8	43	2147	25139	fB1855_comp160908_c0_seq1, fB1855_c356690_g2_i1, fB1855_comp164381_c0_seq1, fB1855_c311902_g1_i1, fB1855_comp164380_c0_seq2, fB1855_c368511_g1_i1, fB1855_c261301_g1_i1, fB1855_comp152521_c0_seq1
GO:0009199	0.0452	ribonucleoside triphosphate metabolic process	P	0.889	74	697	2081	24485	fB1855_comp178165_c0_seq1, fB1855_c301309_g1_i2, fB1855_comp81545_c0_seq1, fB1855_comp124320_c0_seq2, fB1855_comp123558_c0_seq1, fB1855_c360498_g2_i1, fB1855_c366188_g5_i2, fB1855_comp162189_c0_seq1, fB1855_comp172386_c0_seq1, fB1855_comp170792_c0_seq5, fB1855_c317355_g1_i2, fB1855_comp170589_c1_seq5, fB1855_comp161173_c1_seq1, fB1855_c362725_g1_i2, fB1855_c367081_g1_i5, fB1855_comp125094_c0_seq1…
GO:0044699	0.0455	single-organism process	P	0.889	964	10785	1191	14397	fB1855_comp151639_c0_seq1, fB1855_comp165482_c0_seq1, fB1855_comp173537_c0_seq1, fB1855_comp168625_c0_seq1, fB1855_comp127551_c0_seq1, fB1855_comp152463_c0_seq1, fB1855_c364963_g1_i4, fB1855_comp163475_c0_seq1, fB1855_c236330_g1_i1, fB1855_comp166839_c0_seq1, fB1855_comp127394_c0_seq1, fB1855_comp147943_c0_seq1, fB1855_comp164815_c0_seq1, fB1855_comp151757_c2_seq1, fB1855_c365446_g1_i3, fB1855_co…
GO:0008236	0.046	serine-type peptidase activity	F	0.889	26	207	2129	24975	fB1855_comp164718_c3_seq1, fB1855_comp129081_c1_seq1, fB1855_comp120980_c0_seq1, fB1855_comp171756_c1_seq1, fB1855_comp172543_c0_seq6, fB1855_comp156082_c0_seq2, fB1855_comp165090_c0_seq1, fB1855_comp155792_c0_seq1, fB1855_comp164718_c2_seq1, fB1855_comp79513_c0_seq1, fB1855_comp158317_c0_seq2, fB1855_comp82283_c0_seq1, fB1855_comp159260_c0_seq1, fB1855_comp155761_c1_seq1, fB1855_comp163896_c0_se…
GO:0017171	0.046	serine hydrolase activity	F	0.889	26	207	2129	24975	fB1855_comp164718_c3_seq1, fB1855_comp129081_c1_seq1, fB1855_comp120980_c0_seq1, fB1855_comp171756_c1_seq1, fB1855_comp172543_c0_seq6, fB1855_comp156082_c0_seq2, fB1855_comp165090_c0_seq1, fB1855_comp155792_c0_seq1, fB1855_comp164718_c2_seq1, fB1855_comp79513_c0_seq1, fB1855_comp158317_c0_seq2, fB1855_comp82283_c0_seq1, fB1855_comp159260_c0_seq1, fB1855_comp155761_c1_seq1, fB1855_comp163896_c0_se…
GO:0009902	0.046	chloroplast relocation	P	0.889	18	131	2137	25051	fB1855_comp80209_c0_seq1, fB1855_c362089_g1_i2, fB1855_comp169642_c0_seq1, fB1855_comp163075_c0_seq2, fB1855_c261836_g1_i1, fB1855_comp169396_c0_seq1, fB1855_comp85053_c0_seq1, fB1855_comp120670_c0_seq1, fB1855_comp168984_c0_seq2, fB1855_comp105782_c0_seq1, fB1855_comp175217_c0_seq1, fB1855_comp120726_c0_seq1, fB1855_comp167007_c0_seq2, fB1855_c353752_g1_i5, fB1855_comp154737_c0_seq1, fB1855_comp…
GO:0019750	0.046	chloroplast localization	P	0.889	18	131	2137	25051	fB1855_comp80209_c0_seq1, fB1855_c362089_g1_i2, fB1855_comp169642_c0_seq1, fB1855_comp163075_c0_seq2, fB1855_c261836_g1_i1, fB1855_comp169396_c0_seq1, fB1855_comp85053_c0_seq1, fB1855_comp120670_c0_seq1, fB1855_comp168984_c0_seq2, fB1855_comp105782_c0_seq1, fB1855_comp175217_c0_seq1, fB1855_comp120726_c0_seq1, fB1855_comp167007_c0_seq2, fB1855_c353752_g1_i5, fB1855_comp154737_c0_seq1, fB1855_comp…
GO:0051644	0.046	plastid localization	P	0.889	18	131	2137	25051	fB1855_comp80209_c0_seq1, fB1855_c362089_g1_i2, fB1855_comp169642_c0_seq1, fB1855_comp163075_c0_seq2, fB1855_c261836_g1_i1, fB1855_comp169396_c0_seq1, fB1855_comp85053_c0_seq1, fB1855_comp120670_c0_seq1, fB1855_comp168984_c0_seq2, fB1855_comp105782_c0_seq1, fB1855_comp175217_c0_seq1, fB1855_comp120726_c0_seq1, fB1855_comp167007_c0_seq2, fB1855_c353752_g1_i5, fB1855_comp154737_c0_seq1, fB1855_comp…
GO:0051667	0.046	establishment of plastid localization	P	0.889	18	131	2137	25051	fB1855_comp80209_c0_seq1, fB1855_c362089_g1_i2, fB1855_comp169642_c0_seq1, fB1855_comp163075_c0_seq2, fB1855_c261836_g1_i1, fB1855_comp169396_c0_seq1, fB1855_comp85053_c0_seq1, fB1855_comp120670_c0_seq1, fB1855_comp168984_c0_seq2, fB1855_comp105782_c0_seq1, fB1855_comp175217_c0_seq1, fB1855_comp120726_c0_seq1, fB1855_comp167007_c0_seq2, fB1855_c353752_g1_i5, fB1855_comp154737_c0_seq1, fB1855_comp…
GO:0006364	0.0462	rRNA processing	P	0.889	41	356	2114	24826	fB1855_comp165713_c0_seq1, fB1855_comp162223_c0_seq1, fB1855_c309668_g1_i1, fB1855_comp170470_c1_seq6, fB1855_c362089_g1_i2, fB1855_comp145029_c0_seq1, fB1855_comp128275_c0_seq1, fB1855_comp155727_c0_seq1, fB1855_comp154689_c0_seq1, fB1855_comp171839_c0_seq1, fB1855_comp120628_c0_seq1, fB1855_c364344_g2_i4, fB1855_c114547_g1_i1, fB1855_comp125870_c0_seq1, fB1855_comp165587_c0_seq1, fB1855_comp162…
GO:0043234	0.0467	protein complex	C	0.889	276	2912	1879	22270	fB1855_comp124735_c0_seq1, fB1855_comp81545_c0_seq1, fB1855_comp124320_c0_seq2, fB1855_c359348_g2_i2, fB1855_c365230_g2_i1, fB1855_comp126524_c0_seq1, fB1855_comp166430_c0_seq2, fB1855_comp127191_c0_seq1, fB1855_comp121288_c0_seq2, fB1855_comp172656_c1_seq4, fB1855_comp148403_c1_seq1, fB1855_comp155788_c0_seq2, fB1855_comp123614_c0_seq1, fB1855_comp135208_c0_seq2, fB1855_comp169177_c0_seq4, fB185…
GO:0006522	0.0472	alanine metabolic process	P	0.889	13	86	2142	25096	fB1855_comp168410_c0_seq1, fB1855_c350072_g2_i1, fB1855_comp155607_c0_seq1, fB1855_c346244_g1_i1, fB1855_comp88746_c0_seq1, fB1855_comp179545_c0_seq1, fB1855_comp162738_c0_seq2, fB1855_comp146643_c0_seq1, fB1855_c322409_g1_i1, fB1855_comp170792_c0_seq5, fB1855_comp163986_c0_seq1, fB1855_comp163475_c0_seq1, fB1855_c236330_g1_i1
GO:0009078	0.0472	pyruvate family amino acid metabolic process	P	0.889	13	86	2142	25096	fB1855_comp168410_c0_seq1, fB1855_c350072_g2_i1, fB1855_comp155607_c0_seq1, fB1855_c346244_g1_i1, fB1855_comp88746_c0_seq1, fB1855_comp179545_c0_seq1, fB1855_comp162738_c0_seq2, fB1855_comp146643_c0_seq1, fB1855_c322409_g1_i1, fB1855_comp170792_c0_seq5, fB1855_comp163986_c0_seq1, fB1855_comp163475_c0_seq1, fB1855_c236330_g1_i1
GO:0046982	0.0475	protein heterodimerization activity	F	0.889	14	95	2141	25087	fB1855_c339476_g1_i1, fB1855_comp126550_c0_seq1, fB1855_comp156658_c0_seq1, fB1855_c261301_g1_i1, fB1855_c356392_g1_i1, fB1855_comp174194_c0_seq1, fB1855_c356690_g2_i1, fB1855_comp150656_c0_seq1, fB1855_comp168913_c1_seq5, fB1855_c311902_g1_i1, fB1855_comp155788_c0_seq2, fB1855_comp121951_c0_seq1, fB1855_c368511_g1_i1, fB1855_comp126984_c0_seq1
GO:0009161	0.0482	ribonucleoside monophosphate metabolic process	P	0.889	78	742	2077	24440	fB1855_comp178165_c0_seq1, fB1855_c301309_g1_i2, fB1855_comp81545_c0_seq1, fB1855_comp124320_c0_seq2, fB1855_comp123558_c0_seq1, fB1855_comp159119_c0_seq2, fB1855_c360498_g2_i1, fB1855_c366188_g5_i2, fB1855_comp162189_c0_seq1, fB1855_comp172386_c0_seq1, fB1855_comp170792_c0_seq5, fB1855_c317355_g1_i2, fB1855_comp170589_c1_seq5, fB1855_comp161173_c1_seq1, fB1855_c362725_g1_i2, fB1855_c367081_g1_i5…
GO:0008728	0.0483	GTP diphosphokinase activity	F	0.889	4	14	2151	25168	fB1855_comp120873_c0_seq1, fB1855_comp145692_c1_seq1, fB1855_comp169755_c0_seq2, fB1855_comp173480_c0_seq1
GO:0016229	0.0483	steroid dehydrogenase activity	F	0.889	4	14	2151	25168	fB1855_comp137785_c0_seq1, fB1855_comp81829_c0_seq1, fB1855_comp174489_c0_seq1, fB1855_comp155306_c0_seq1
GO:0033179	0.0483	proton-transporting V-type ATPase, V0 domain	C	0.889	4	14	2151	25168	fB1855_comp167049_c0_seq1, fB1855_comp163176_c0_seq1, fB1855_comp173300_c0_seq1, fB1855_comp81545_c0_seq1
GO:0003746	0.0489	translation elongation factor activity	F	0.889	11	69	2144	25113	fB1855_comp124357_c0_seq1, fB1855_c359126_g1_i1, fB1855_c349975_g1_i1, fB1855_comp82309_c0_seq1, fB1855_c333126_g1_i1, fB1855_comp145761_c0_seq1, fB1855_comp121605_c0_seq1, fB1855_comp173375_c0_seq1, fB1855_c149166_g1_i1, fB1855_comp161382_c0_seq1, fB1855_comp145414_c0_seq1
GO:0043624	0.0494	cellular protein complex disassembly	P	0.889	7	36	2148	25146	fB1855_comp88122_c0_seq1, fB1855_comp165296_c0_seq1, fB1855_comp166787_c0_seq1, iS1908_comp206123_c0_seq2, fB1855_comp120670_c0_seq1, fB1855_comp120487_c0_seq1, fB1855_comp145414_c0_seq1
GO:1901615	0.0495	organic hydroxy compound metabolic process	P	0.889	58	533	2097	24649	fB1855_comp162223_c0_seq1, fB1855_comp174718_c0_seq1, fB1855_comp156220_c0_seq1, fB1855_c301309_g1_i2, fB1855_comp166787_c0_seq1, fB1855_comp168625_c0_seq1, fB1855_comp169098_c0_seq3, fB1855_comp174489_c0_seq1, fB1855_comp162189_c0_seq1, fB1855_comp170792_c0_seq5, fB1855_comp88122_c0_seq1, fB1855_comp81829_c0_seq1, fB1855_comp124070_c0_seq1, fB1855_comp162011_c1_seq1, fB1855_comp162182_c0_seq1, f…
GO:0015740	0.0496	C4-dicarboxylate transport	P	0.889	5	21	2150	25161	fB1855_comp168596_c0_seq1, fB1855_comp167814_c1_seq2, fB1855_c315910_g3_i1, fB1855_comp159294_c1_seq1, fB1855_comp164926_c2_seq1
GO:0019288	0.0496	isopentenyl diphosphate biosynthetic process, methylerythritol 4-phosphate pathway	P	0.889	30	248	2125	24934	fB1855_comp162223_c0_seq1, fB1855_comp156069_c0_seq1, fB1855_c359234_g1_i2, fB1855_comp167162_c1_seq1, fB1855_comp166787_c0_seq1, fB1855_comp85053_c0_seq1, fB1855_comp125870_c0_seq1, fB1855_comp165587_c0_seq1, fB1855_comp167502_c0_seq1, fB1855_comp162189_c0_seq1, fB1855_comp164022_c1_seq2, fB1855_comp88122_c0_seq1, fB1855_comp120732_c0_seq1, fB1855_comp149629_c1_seq1, fB1855_comp167172_c0_seq3, f…
GO:0016053	0.0497	organic acid biosynthetic process	P	0.889	105	1032	2050	24150	fB1855_comp162223_c0_seq1, fB1855_comp169858_c1_seq1, fB1855_comp178165_c0_seq1, fB1855_c354852_g1_i1, fB1855_c301309_g1_i2, fB1855_comp124320_c0_seq2, fB1855_comp166787_c0_seq1, fB1855_comp156419_c0_seq1, fB1855_comp170792_c0_seq5, fB1855_comp120732_c0_seq1, fB1855_comp156068_c0_seq1, fB1855_comp81829_c0_seq1, fB1855_comp82809_c0_seq1, fB1855_comp163475_c0_seq1, fB1855_c236330_g1_i1, fB1855_comp…
GO:0046394	0.0497	carboxylic acid biosynthetic process	P	0.889	105	1032	2050	24150	fB1855_comp162223_c0_seq1, fB1855_comp169858_c1_seq1, fB1855_comp178165_c0_seq1, fB1855_c354852_g1_i1, fB1855_c301309_g1_i2, fB1855_comp124320_c0_seq2, fB1855_comp166787_c0_seq1, fB1855_comp156419_c0_seq1, fB1855_comp170792_c0_seq5, fB1855_comp120732_c0_seq1, fB1855_comp156068_c0_seq1, fB1855_comp81829_c0_seq1, fB1855_comp82809_c0_seq1, fB1855_comp163475_c0_seq1, fB1855_c236330_g1_i1, fB1855_comp…
GO:0097525	0.0499	spliceosomal snRNP complex	C	0.889	12	78	2143	25104	fB1855_comp164652_c0_seq1, fB1855_comp164781_c0_seq2, fB1855_c55789_g1_i1, fB1855_comp111147_c0_seq1, fB1855_comp155172_c0_seq1, fB1855_comp128275_c0_seq1, fB1855_c13926_g1_i1, fB1855_comp166919_c1_seq1, fB1855_comp171059_c0_seq1, fB1855_comp174047_c0_seq1, fB1855_comp88192_c0_seq1, fB1855_comp167284_c2_seq1
GO:0000220	0.05	vacuolar proton-transporting V-type ATPase, V0 domain	C	0.889	3	8	2152	25174	fB1855_comp167049_c0_seq1, fB1855_comp163176_c0_seq1, fB1855_comp81545_c0_seq1
GO:0007035	0.05	vacuolar acidification	P	0.889	3	8	2152	25174	fB1855_comp167049_c0_seq1, fB1855_comp163176_c0_seq1, fB1855_comp81545_c0_seq1
GO:0008207	0.05	C21-steroid hormone metabolic process	P	0.889	3	8	2152	25174	fB1855_comp137785_c0_seq1, fB1855_comp81829_c0_seq1, fB1855_comp155306_c0_seq1
GO:0009228	0.05	thiamine biosynthetic process	P	0.889	3	8	2152	25174	fB1855_c349406_g1_i3, fB1855_c366746_g1_i1, fB1855_c366746_g2_i2
GO:0009538	0.05	photosystem I reaction center	C	0.889	3	8	2152	25174	fB1855_comp173245_c0_seq1, fB1855_comp163514_c0_seq2, fB1855_c367185_g1_i1
GO:0042724	0.05	thiamine-containing compound biosynthetic process	P	0.889	3	8	2152	25174	fB1855_c349406_g1_i3, fB1855_c366746_g1_i1, fB1855_c366746_g2_i2
GO:0045851	0.05	pH reduction	P	0.889	3	8	2152	25174	fB1855_comp167049_c0_seq1, fB1855_comp163176_c0_seq1, fB1855_comp81545_c0_seq1
GO:0048564	0.05	photosystem I assembly	P	0.889	3	8	2152	25174	fB1855_comp168752_c0_seq1, fB1855_comp145670_c0_seq1, fB1855_comp168146_c0_seq1
GO:0051193	0.05	regulation of cofactor metabolic process	P	0.889	3	8	2152	25174	fB1855_comp126556_c1_seq1, fB1855_comp156068_c0_seq1, fB1855_comp156068_c1_seq1
GO:0051452	0.05	intracellular pH reduction	P	0.889	3	8	2152	25174	fB1855_comp167049_c0_seq1, fB1855_comp163176_c0_seq1, fB1855_comp81545_c0_seq1
GO:0052747	0.05	sinapyl alcohol dehydrogenase activity	F	0.889	3	8	2152	25174	fB1855_comp168801_c0_seq1, iS1908_comp213352_c1_seq2, fB1855_comp146869_c0_seq1
GO:0052886	0.05	9,9'-dicis-carotene:quinone oxidoreductase activity	F	0.889	3	8	2152	25174	fB1855_c362720_g1_i4, fB1855_comp166491_c0_seq2, fB1855_comp160571_c0_seq3
GO:0052887	0.05	7,9,9'-tricis-neurosporene:quinone oxidoreductase activity	F	0.889	3	8	2152	25174	fB1855_c362720_g1_i4, fB1855_comp166491_c0_seq2, fB1855_comp160571_c0_seq3
GO:0052889	0.05	9,9'-di-cis-zeta-carotene desaturation to 7,9,7',9'-tetra-cis-lycopene	P	0.889	3	8	2152	25174	fB1855_c362720_g1_i4, fB1855_comp166491_c0_seq2, fB1855_comp160571_c0_seq3
GO:1901071	0.05	glucosamine-containing compound metabolic process	P	0.889	3	8	2152	25174	fB1855_comp156052_c1_seq1, fB1855_comp82396_c0_seq1, fB1855_c360689_g1_i1

## Sheet: DE_Dinc_Up
#Results of Fisher's Exact Test of enrichment for the clusters that were DE between D. fuchsii and D. incarnata, overexpressed in D. incarnata.
#Contig identifier corresponds to the identifier used in the Dactylorhiza f_i reference, available from SupplMaterial1.fasta.
GO-ID	P-Value	Term	Category	FDR	#Test	#Ref	#notAnnotTest	#notAnnotRef	TestSeqs
GO:0010287	6.52e-09	plastoglobule	C	3.86e-05	17	37	1591	25692	iS1908_c359879_g1_i2, iS1908_c362708_g1_i5, iS1908_c376857_g1_i1, iS1908_c363573_g1_i1, iS1908_c358793_g1_i3, iS1908_c358793_g1_i2, iS1908_comp222643_c0_seq8, iS1908_comp221262_c0_seq4, iS1908_comp218160_c0_seq13, iS1908_comp218160_c0_seq6, iS1908_comp220099_c0_seq4, iS1908_comp218160_c0_seq9, iS1908_comp218160_c0_seq8, iS1908_c358375_g1_i4, iS1908_c363573_g1_i6, iS1908_c363573_g1_i5, iS1908_c362…
GO:0009522	9.97e-09	photosystem I	C	3.86e-05	20	56	1588	25673	iS1908_comp105918_c0_seq1, iS1908_c359879_g1_i2, iS1908_c362708_g1_i5, iS1908_comp117497_c0_seq1, iS1908_c376857_g1_i1, iS1908_c363573_g1_i1, iS1908_c358793_g1_i3, iS1908_c358793_g1_i2, iS1908_comp222643_c0_seq8, iS1908_comp221262_c0_seq4, iS1908_comp218160_c0_seq13, iS1908_comp218160_c0_seq6, iS1908_comp218160_c0_seq9, iS1908_comp218160_c0_seq8, iS1908_c356738_g1_i3, iS1908_c358375_g1_i4, iS1908…
GO:0009768	6.24e-08	photosynthesis, light harvesting in photosystem I	P	0.000126	14	28	1594	25701	iS1908_c359879_g1_i2, iS1908_c362708_g1_i5, iS1908_c376857_g1_i1, iS1908_c363573_g1_i1, iS1908_c358793_g1_i3, iS1908_c358793_g1_i2, iS1908_comp222643_c0_seq8, iS1908_comp218160_c0_seq13, iS1908_comp218160_c0_seq6, iS1908_comp218160_c0_seq9, iS1908_comp218160_c0_seq8, iS1908_c363573_g1_i6, iS1908_c363573_g1_i5, iS1908_c362708_g1_i2
GO:0016168	6.53e-08	chlorophyll binding	F	0.000126	17	45	1591	25684	iS1908_comp105918_c0_seq1, iS1908_c359879_g1_i2, iS1908_c362708_g1_i5, iS1908_comp117497_c0_seq1, iS1908_c376857_g1_i1, iS1908_c363573_g1_i1, iS1908_c358793_g1_i3, iS1908_c358793_g1_i2, iS1908_comp222643_c0_seq8, iS1908_comp218160_c0_seq13, iS1908_comp218160_c0_seq6, iS1908_comp218160_c0_seq9, iS1908_comp218160_c0_seq8, iS1908_c358375_g1_i4, iS1908_c363573_g1_i6, iS1908_c363573_g1_i5, iS1908_c362…
GO:0031409	1.85e-07	pigment binding	F	0.000286	13	26	1595	25703	iS1908_c359879_g1_i2, iS1908_c362708_g1_i5, iS1908_c363573_g1_i1, iS1908_c358793_g1_i3, iS1908_c358793_g1_i2, iS1908_comp222643_c0_seq8, iS1908_comp218160_c0_seq13, iS1908_comp218160_c0_seq6, iS1908_comp218160_c0_seq9, iS1908_comp218160_c0_seq8, iS1908_c363573_g1_i6, iS1908_c363573_g1_i5, iS1908_c362708_g1_i2
GO:0009535	4.12e-07	chloroplast thylakoid membrane	C	0.000498	41	258	1567	25471	iS1908_comp209955_c0_seq2, iS1908_c322902_g1_i1, iS1908_c361040_g1_i2, iS1908_comp171439_c0_seq1, iS1908_comp209711_c0_seq1, iS1908_c358774_g1_i2, iS1908_c268597_g1_i1, iS1908_comp214498_c0_seq1, iS1908_c344699_g1_i1, iS1908_comp222886_c0_seq1, iS1908_c363573_g1_i6, iS1908_comp217533_c0_seq1, iS1908_comp219448_c0_seq1, iS1908_c363573_g1_i5, iS1908_c359879_g1_i2, iS1908_c362708_g1_i5, iS1908_comp2…
GO:0055035	4.51e-07	plastid thylakoid membrane	C	0.000498	41	259	1567	25470	iS1908_comp209955_c0_seq2, iS1908_c322902_g1_i1, iS1908_c361040_g1_i2, iS1908_comp171439_c0_seq1, iS1908_comp209711_c0_seq1, iS1908_c358774_g1_i2, iS1908_c268597_g1_i1, iS1908_comp214498_c0_seq1, iS1908_c344699_g1_i1, iS1908_comp222886_c0_seq1, iS1908_c363573_g1_i6, iS1908_comp217533_c0_seq1, iS1908_comp219448_c0_seq1, iS1908_c363573_g1_i5, iS1908_c359879_g1_i2, iS1908_c362708_g1_i5, iS1908_comp2…
GO:0009765	7.92e-07	photosynthesis, light harvesting	P	0.000686	16	49	1592	25680	iS1908_comp105918_c0_seq1, iS1908_c359879_g1_i2, iS1908_c362708_g1_i5, iS1908_c376857_g1_i1, iS1908_c363573_g1_i1, iS1908_c358793_g1_i3, iS1908_c358793_g1_i2, iS1908_comp222643_c0_seq8, iS1908_comp218160_c0_seq13, iS1908_comp218160_c0_seq6, iS1908_comp218160_c0_seq9, iS1908_comp218160_c0_seq8, iS1908_c358375_g1_i4, iS1908_c363573_g1_i6, iS1908_c363573_g1_i5, iS1908_c362708_g1_i2
GO:0009534	8.28e-07	chloroplast thylakoid	C	0.000686	53	391	1555	25338	iS1908_comp209955_c0_seq2, iS1908_c361040_g1_i2, iS1908_comp209711_c0_seq1, iS1908_comp196522_c0_seq1, iS1908_c358774_g1_i2, iS1908_comp222886_c0_seq1, iS1908_c363573_g1_i6, iS1908_comp217533_c0_seq1, iS1908_comp219448_c0_seq1, iS1908_c363573_g1_i5, iS1908_comp222868_c0_seq1, iS1908_comp117497_c0_seq1, iS1908_c376857_g1_i1, iS1908_comp207813_c1_seq1, iS1908_c363573_g1_i1, iS1908_c344699_g1_i2, iS…
GO:0031976	8.87e-07	plastid thylakoid	C	0.000686	53	392	1555	25337	iS1908_comp209955_c0_seq2, iS1908_c361040_g1_i2, iS1908_comp209711_c0_seq1, iS1908_comp196522_c0_seq1, iS1908_c358774_g1_i2, iS1908_comp222886_c0_seq1, iS1908_c363573_g1_i6, iS1908_comp217533_c0_seq1, iS1908_comp219448_c0_seq1, iS1908_c363573_g1_i5, iS1908_comp222868_c0_seq1, iS1908_comp117497_c0_seq1, iS1908_c376857_g1_i1, iS1908_comp207813_c1_seq1, iS1908_c363573_g1_i1, iS1908_c344699_g1_i2, iS…
GO:0018298	1.54e-06	protein-chromophore linkage	P	0.00108	17	59	1591	25670	iS1908_comp105918_c0_seq1, iS1908_c359879_g1_i2, iS1908_c362708_g1_i5, iS1908_c376857_g1_i1, iS1908_c363573_g1_i1, iS1908_c358793_g1_i3, iS1908_c358793_g1_i2, iS1908_comp222643_c0_seq8, iS1908_comp218160_c0_seq13, iS1908_comp218160_c0_seq6, iS1908_comp218160_c0_seq9, iS1908_comp218160_c0_seq8, iS1908_c358375_g1_i4, iS1908_comp162810_c0_seq1, iS1908_c363573_g1_i6, iS1908_c363573_g1_i5, iS1908_c362…
GO:0004190	4.42e-06	aspartic-type endopeptidase activity	F	0.00263	86	805	1522	24924	iS1908_comp202130_c0_seq1, iS1908_comp218166_c0_seq1, iS1908_comp217839_c0_seq1, iS1908_comp222661_c0_seq2, iS1908_comp220523_c0_seq3, iS1908_comp220442_c0_seq1, iS1908_comp222481_c0_seq2, iS1908_comp212804_c0_seq1, iS1908_comp215372_c0_seq1, iS1908_comp208710_c0_seq1, iS1908_comp221886_c0_seq4, iS1908_comp221602_c2_seq6, iS1908_comp221191_c0_seq2, iS1908_comp211536_c1_seq1, iS1908_comp220524_c1_…
GO:0070001	4.42e-06	aspartic-type peptidase activity	F	0.00263	86	805	1522	24924	iS1908_comp202130_c0_seq1, iS1908_comp218166_c0_seq1, iS1908_comp217839_c0_seq1, iS1908_comp222661_c0_seq2, iS1908_comp220523_c0_seq3, iS1908_comp220442_c0_seq1, iS1908_comp222481_c0_seq2, iS1908_comp212804_c0_seq1, iS1908_comp215372_c0_seq1, iS1908_comp208710_c0_seq1, iS1908_comp221886_c0_seq4, iS1908_comp221602_c2_seq6, iS1908_comp221191_c0_seq2, iS1908_comp211536_c1_seq1, iS1908_comp220524_c1_…
GO:0042651	5.84e-06	thylakoid membrane	C	0.00323	45	333	1563	25396	iS1908_comp209955_c0_seq2, iS1908_comp216341_c0_seq1, iS1908_c322902_g1_i1, iS1908_c361040_g1_i2, iS1908_comp171439_c0_seq1, iS1908_comp209711_c0_seq1, iS1908_c358774_g1_i2, iS1908_c268597_g1_i1, iS1908_comp214498_c0_seq1, iS1908_c344699_g1_i1, iS1908_comp222886_c0_seq1, iS1908_c363573_g1_i6, iS1908_comp217533_c0_seq1, iS1908_comp219448_c0_seq1, iS1908_c363573_g1_i5, iS1908_comp222011_c1_seq6, iS…
GO:0015074	9.14e-06	DNA integration	P	0.00471	193	2239	1415	23490	iS1908_comp222475_c1_seq3, iS1908_comp222250_c0_seq2, iS1908_comp221192_c3_seq1, iS1908_comp219446_c1_seq1, iS1908_comp212804_c0_seq1, iS1908_comp208710_c0_seq1, iS1908_comp222330_c2_seq4, iS1908_comp165516_c0_seq1, iS1908_comp222330_c2_seq6, iS1908_comp222225_c1_seq5, iS1908_comp222321_c0_seq6, iS1908_comp222350_c0_seq2, iS1908_comp222481_c1_seq1, iS1908_comp222225_c1_seq9, iS1908_comp222321_c0_…
GO:0006833	2.06e-05	water transport	P	0.00936	21	108	1587	25621	iS1908_comp219281_c0_seq2, iS1908_comp217496_c0_seq1, iS1908_comp134158_c0_seq1, iS1908_comp212969_c0_seq3, iS1908_comp205467_c0_seq1, iS1908_comp217748_c0_seq2, iS1908_c355541_g2_i3, iS1908_c346429_g2_i2, iS1908_comp206996_c0_seq2, iS1908_comp219248_c1_seq1, iS1908_comp177111_c0_seq1, iS1908_comp220758_c0_seq2, iS1908_comp215971_c0_seq1, iS1908_comp214515_c0_seq2, iS1908_comp220758_c0_seq4, iS19…
GO:0042044	2.06e-05	fluid transport	P	0.00936	21	108	1587	25621	iS1908_comp219281_c0_seq2, iS1908_comp217496_c0_seq1, iS1908_comp134158_c0_seq1, iS1908_comp212969_c0_seq3, iS1908_comp205467_c0_seq1, iS1908_comp217748_c0_seq2, iS1908_c355541_g2_i3, iS1908_c346429_g2_i2, iS1908_comp206996_c0_seq2, iS1908_comp219248_c1_seq1, iS1908_comp177111_c0_seq1, iS1908_comp220758_c0_seq2, iS1908_comp215971_c0_seq1, iS1908_comp214515_c0_seq2, iS1908_comp220758_c0_seq4, iS19…
GO:0005372	2.82e-05	water transmembrane transporter activity	F	0.0115	9	20	1599	25709	iS1908_comp224894_c0_seq1, iS1908_comp172025_c0_seq1, iS1908_comp134158_c0_seq1, iS1908_comp212969_c0_seq3, iS1908_comp145789_c0_seq1, iS1908_comp219248_c0_seq1, iS1908_c346429_g2_i2, iS1908_c354052_g1_i2, iS1908_comp219248_c1_seq1
GO:0015250	2.82e-05	water channel activity	F	0.0115	9	20	1599	25709	iS1908_comp224894_c0_seq1, iS1908_comp172025_c0_seq1, iS1908_comp134158_c0_seq1, iS1908_comp212969_c0_seq3, iS1908_comp145789_c0_seq1, iS1908_comp219248_c0_seq1, iS1908_c346429_g2_i2, iS1908_c354052_g1_i2, iS1908_comp219248_c1_seq1
GO:0016052	3.02e-05	carbohydrate catabolic process	P	0.0117	61	544	1547	25185	iS1908_comp219281_c0_seq2, iS1908_comp89808_c0_seq1, iS1908_comp206814_c0_seq1, iS1908_comp105786_c0_seq1, iS1908_comp210245_c0_seq2, iS1908_comp206996_c0_seq2, iS1908_comp215971_c0_seq1, iS1908_comp195829_c0_seq1, iS1908_c358774_g1_i2, iS1908_comp126338_c0_seq1, iS1908_comp226185_c0_seq1, iS1908_c355541_g2_i3, iS1908_comp216972_c0_seq1, iS1908_comp213117_c0_seq1, iS1908_comp209364_c0_seq1, iS190…
GO:0034357	3.75e-05	photosynthetic membrane	C	0.0138	50	419	1558	25310	iS1908_comp209955_c0_seq2, iS1908_comp216341_c0_seq1, iS1908_c361040_g1_i2, iS1908_comp209711_c0_seq1, iS1908_c358774_g1_i2, iS1908_comp222886_c0_seq1, iS1908_c363573_g1_i6, iS1908_comp217533_c0_seq1, iS1908_comp219448_c0_seq1, iS1908_c363573_g1_i5, iS1908_comp222011_c1_seq6, iS1908_comp117497_c0_seq1, iS1908_c376857_g1_i1, iS1908_c363573_g1_i1, iS1908_c344699_g1_i2, iS1908_c358793_g1_i3, iS1908_…
GO:0044436	3.93e-05	thylakoid part	C	0.0138	52	443	1556	25286	iS1908_comp209955_c0_seq2, iS1908_comp216341_c0_seq1, iS1908_comp195431_c0_seq1, iS1908_c361040_g1_i2, iS1908_comp209711_c0_seq1, iS1908_c358774_g1_i2, iS1908_comp222886_c0_seq1, iS1908_c363573_g1_i6, iS1908_comp217533_c0_seq1, iS1908_comp219448_c0_seq1, iS1908_c363573_g1_i5, iS1908_comp222011_c1_seq6, iS1908_comp117497_c0_seq1, iS1908_c376857_g1_i1, iS1908_c363573_g1_i1, iS1908_c344699_g1_i2, iS…
GO:0003735	5.97e-05	structural constituent of ribosome	F	0.0201	52	451	1556	25278	iS1908_comp207154_c0_seq2, iS1908_comp220119_c1_seq1, iS1908_comp206266_c0_seq2, iS1908_comp214439_c0_seq1, iS1908_comp204957_c0_seq1, iS1908_comp216480_c0_seq2, iS1908_comp216778_c0_seq1, iS1908_comp206157_c0_seq2, iS1908_comp213577_c0_seq1, iS1908_comp212674_c0_seq1, iS1908_c361884_g4_i2, iS1908_comp220193_c0_seq6, iS1908_c132220_g1_i1, iS1908_comp218768_c0_seq2, iS1908_comp218464_c0_seq3, iS19…
GO:0015934	6.86e-05	large ribosomal subunit	C	0.0221	25	157	1583	25572	iS1908_comp220119_c1_seq1, iS1908_comp206266_c0_seq2, iS1908_c351790_g1_i1, iS1908_comp217830_c1_seq1, iS1908_c343890_g1_i1, iS1908_comp216778_c0_seq1, iS1908_comp213577_c0_seq1, iS1908_comp212354_c0_seq1, iS1908_comp212674_c0_seq1, iS1908_comp219537_c0_seq2, iS1908_comp219002_c0_seq2, iS1908_comp205432_c0_seq1, iS1908_comp218261_c0_seq1, iS1908_comp211361_c1_seq1, iS1908_comp219972_c0_seq4, iS19…
GO:0006165	9.7e-05	nucleoside diphosphate phosphorylation	P	0.03	44	367	1564	25362	iS1908_c356450_g1_i3, iS1908_comp219281_c0_seq2, iS1908_comp89808_c0_seq1, iS1908_comp208942_c0_seq1, iS1908_comp205467_c0_seq1, iS1908_comp217748_c0_seq2, fB1855_comp171411_c0_seq1, iS1908_comp206814_c0_seq1, iS1908_comp105786_c0_seq1, iS1908_comp217919_c0_seq2, iS1908_comp210245_c0_seq2, iS1908_comp206996_c0_seq2, iS1908_comp215971_c0_seq1, iS1908_comp214515_c0_seq2, iS1908_c358774_g1_i2, iS190…
GO:0044391	0.000118	ribosomal subunit	C	0.0351	33	247	1575	25482	iS1908_comp220119_c1_seq1, iS1908_comp206266_c0_seq2, iS1908_c351790_g1_i1, iS1908_comp211181_c0_seq1, iS1908_comp214439_c0_seq1, iS1908_comp220394_c0_seq4, iS1908_comp217830_c1_seq1, iS1908_comp216480_c0_seq2, iS1908_c343890_g1_i1, iS1908_comp216778_c0_seq1, iS1908_comp213577_c0_seq1, iS1908_comp212354_c0_seq1, iS1908_comp212674_c0_seq1, iS1908_comp219537_c0_seq2, iS1908_c361884_g4_i2, iS1908_co…
GO:0022626	0.000129	cytosolic ribosome	C	0.037	28	195	1580	25534	iS1908_comp220119_c1_seq1, iS1908_comp197587_c1_seq1, iS1908_comp206266_c0_seq2, iS1908_comp214439_c0_seq1, iS1908_comp220394_c0_seq4, iS1908_comp217830_c1_seq1, iS1908_comp216480_c0_seq2, iS1908_c343890_g1_i1, iS1908_comp219448_c0_seq1, iS1908_comp213577_c0_seq1, iS1908_comp219537_c0_seq2, iS1908_comp219002_c0_seq2, iS1908_comp220193_c0_seq1, iS1908_comp220193_c0_seq3, iS1908_comp218261_c0_seq1,…
GO:0009579	0.000142	thylakoid	C	0.0392	64	615	1544	25114	iS1908_comp209955_c0_seq2, iS1908_comp216341_c0_seq1, iS1908_comp195431_c0_seq1, iS1908_c361040_g1_i2, iS1908_comp209711_c0_seq1, iS1908_comp196522_c0_seq1, iS1908_c358774_g1_i2, iS1908_comp222886_c0_seq1, iS1908_c363573_g1_i6, iS1908_comp217533_c0_seq1, iS1908_comp219448_c0_seq1, iS1908_c363573_g1_i5, iS1908_comp222868_c0_seq1, iS1908_comp222011_c1_seq6, iS1908_comp117497_c0_seq1, iS1908_c376857…
GO:0046906	0.000158	tetrapyrrole binding	F	0.0409	38	307	1570	25422	iS1908_comp207154_c0_seq2, iS1908_comp105752_c1_seq1, iS1908_comp215741_c0_seq1, iS1908_comp211668_c0_seq1, iS1908_comp127015_c0_seq1, iS1908_comp218167_c0_seq3, iS1908_c359355_g1_i2, iS1908_comp220549_c1_seq1, iS1908_comp218024_c0_seq3, iS1908_comp221176_c0_seq1, iS1908_c365909_g1_i1, iS1908_comp217931_c2_seq1, iS1908_comp174265_c0_seq1, iS1908_c377428_g1_i1, iS1908_c363573_g1_i6, iS1908_c363573…
GO:0009132	0.000159	nucleoside diphosphate metabolic process	P	0.0409	44	376	1564	25353	iS1908_c356450_g1_i3, iS1908_comp219281_c0_seq2, iS1908_comp89808_c0_seq1, iS1908_comp208942_c0_seq1, iS1908_comp205467_c0_seq1, iS1908_comp217748_c0_seq2, fB1855_comp171411_c0_seq1, iS1908_comp206814_c0_seq1, iS1908_comp105786_c0_seq1, iS1908_comp217919_c0_seq2, iS1908_comp210245_c0_seq2, iS1908_comp206996_c0_seq2, iS1908_comp215971_c0_seq1, iS1908_comp214515_c0_seq2, iS1908_c358774_g1_i2, iS190…
GO:0046939	0.000198	nucleotide phosphorylation	P	0.0495	45	392	1563	25337	iS1908_c356450_g1_i3, iS1908_comp219281_c0_seq2, iS1908_comp89808_c0_seq1, iS1908_comp208942_c0_seq1, iS1908_comp205467_c0_seq1, iS1908_comp217748_c0_seq2, fB1855_comp171411_c0_seq1, iS1908_comp206814_c0_seq1, iS1908_comp105786_c0_seq1, iS1908_comp217919_c0_seq2, iS1908_comp210245_c0_seq2, iS1908_comp206996_c0_seq2, iS1908_comp215971_c0_seq1, iS1908_comp214515_c0_seq2, iS1908_c358774_g1_i2, iS190…
GO:0044724	0.00027	single-organism carbohydrate catabolic process	P	0.0606	49	446	1559	25283	iS1908_comp219281_c0_seq2, iS1908_comp89808_c0_seq1, iS1908_comp206814_c0_seq1, iS1908_comp105786_c0_seq1, iS1908_comp210245_c0_seq2, iS1908_comp206996_c0_seq2, iS1908_comp215971_c0_seq1, iS1908_c358774_g1_i2, iS1908_comp126338_c0_seq1, iS1908_c355541_g2_i3, iS1908_comp216972_c0_seq1, iS1908_comp213117_c0_seq1, iS1908_comp209364_c0_seq1, iS1908_c337841_g1_i1, iS1908_comp208948_c0_seq2, iS1908_com…
GO:0006096	0.000274	glycolytic process	P	0.0606	42	363	1566	25366	iS1908_c356450_g1_i3, iS1908_comp219281_c0_seq2, iS1908_comp89808_c0_seq1, iS1908_comp208942_c0_seq1, iS1908_comp205467_c0_seq1, iS1908_comp217748_c0_seq2, fB1855_comp171411_c0_seq1, iS1908_comp206814_c0_seq1, iS1908_comp105786_c0_seq1, iS1908_comp217919_c0_seq2, iS1908_comp210245_c0_seq2, iS1908_comp206996_c0_seq2, iS1908_comp215971_c0_seq1, iS1908_comp214515_c0_seq2, iS1908_c358774_g1_i2, iS190…
GO:0006757	0.000274	ATP generation from ADP	P	0.0606	42	363	1566	25366	iS1908_c356450_g1_i3, iS1908_comp219281_c0_seq2, iS1908_comp89808_c0_seq1, iS1908_comp208942_c0_seq1, iS1908_comp205467_c0_seq1, iS1908_comp217748_c0_seq2, fB1855_comp171411_c0_seq1, iS1908_comp206814_c0_seq1, iS1908_comp105786_c0_seq1, iS1908_comp217919_c0_seq2, iS1908_comp210245_c0_seq2, iS1908_comp206996_c0_seq2, iS1908_comp215971_c0_seq1, iS1908_comp214515_c0_seq2, iS1908_c358774_g1_i2, iS190…
GO:0046031	0.000274	ADP metabolic process	P	0.0606	42	363	1566	25366	iS1908_c356450_g1_i3, iS1908_comp219281_c0_seq2, iS1908_comp89808_c0_seq1, iS1908_comp208942_c0_seq1, iS1908_comp205467_c0_seq1, iS1908_comp217748_c0_seq2, fB1855_comp171411_c0_seq1, iS1908_comp206814_c0_seq1, iS1908_comp105786_c0_seq1, iS1908_comp217919_c0_seq2, iS1908_comp210245_c0_seq2, iS1908_comp206996_c0_seq2, iS1908_comp215971_c0_seq1, iS1908_comp214515_c0_seq2, iS1908_c358774_g1_i2, iS190…
GO:0009135	0.00032	purine nucleoside diphosphate metabolic process	P	0.0652	42	366	1566	25363	iS1908_c356450_g1_i3, iS1908_comp219281_c0_seq2, iS1908_comp89808_c0_seq1, iS1908_comp208942_c0_seq1, iS1908_comp205467_c0_seq1, iS1908_comp217748_c0_seq2, fB1855_comp171411_c0_seq1, iS1908_comp206814_c0_seq1, iS1908_comp105786_c0_seq1, iS1908_comp217919_c0_seq2, iS1908_comp210245_c0_seq2, iS1908_comp206996_c0_seq2, iS1908_comp215971_c0_seq1, iS1908_comp214515_c0_seq2, iS1908_c358774_g1_i2, iS190…
GO:0009179	0.00032	purine ribonucleoside diphosphate metabolic process	P	0.0652	42	366	1566	25363	iS1908_c356450_g1_i3, iS1908_comp219281_c0_seq2, iS1908_comp89808_c0_seq1, iS1908_comp208942_c0_seq1, iS1908_comp205467_c0_seq1, iS1908_comp217748_c0_seq2, fB1855_comp171411_c0_seq1, iS1908_comp206814_c0_seq1, iS1908_comp105786_c0_seq1, iS1908_comp217919_c0_seq2, iS1908_comp210245_c0_seq2, iS1908_comp206996_c0_seq2, iS1908_comp215971_c0_seq1, iS1908_comp214515_c0_seq2, iS1908_c358774_g1_i2, iS190…
GO:0009185	0.00032	ribonucleoside diphosphate metabolic process	P	0.0652	42	366	1566	25363	iS1908_c356450_g1_i3, iS1908_comp219281_c0_seq2, iS1908_comp89808_c0_seq1, iS1908_comp208942_c0_seq1, iS1908_comp205467_c0_seq1, iS1908_comp217748_c0_seq2, fB1855_comp171411_c0_seq1, iS1908_comp206814_c0_seq1, iS1908_comp105786_c0_seq1, iS1908_comp217919_c0_seq2, iS1908_comp210245_c0_seq2, iS1908_comp206996_c0_seq2, iS1908_comp215971_c0_seq1, iS1908_comp214515_c0_seq2, iS1908_c358774_g1_i2, iS190…
GO:0022625	0.000344	cytosolic large ribosomal subunit	C	0.0683	18	106	1590	25623	iS1908_comp220119_c1_seq1, iS1908_comp206266_c0_seq2, iS1908_comp219002_c0_seq2, iS1908_comp218261_c0_seq1, iS1908_comp211361_c1_seq1, iS1908_comp219972_c0_seq4, iS1908_comp217830_c1_seq1, iS1908_c283050_g1_i1, iS1908_comp220401_c0_seq1, iS1908_comp217109_c1_seq1, iS1908_c343890_g1_i1, iS1908_comp215866_c0_seq1, iS1908_comp212696_c0_seq1, iS1908_comp220821_c1_seq1, iS1908_comp213577_c0_seq1, iS19…
GO:0004175	0.00037	endopeptidase activity	F	0.0716	102	1137	1506	24592	iS1908_comp220838_c1_seq9, iS1908_comp222661_c0_seq2, iS1908_comp220523_c0_seq3, iS1908_comp220442_c0_seq1, iS1908_comp222481_c0_seq2, iS1908_comp212804_c0_seq1, iS1908_comp215372_c0_seq1, iS1908_comp208710_c0_seq1, iS1908_comp221602_c2_seq6, iS1908_comp218132_c0_seq1, iS1908_comp218132_c0_seq5, iS1908_comp221071_c0_seq1, iS1908_comp222225_c1_seq5, iS1908_comp222481_c1_seq1, iS1908_comp222687_c0_…
GO:0043170	0.000503	macromolecule metabolic process	P	0.0949	797	11659	811	14070	iS1908_comp222475_c1_seq3, iS1908_comp216478_c0_seq1, iS1908_comp143565_c0_seq1, iS1908_comp206523_c0_seq1, iS1908_comp221192_c3_seq1, iS1908_comp214516_c0_seq2, iS1908_comp211544_c0_seq3, iS1908_comp213003_c0_seq3, iS1908_comp222330_c2_seq4, iS1908_comp222330_c2_seq6, iS1908_comp174342_c0_seq1, iS1908_comp195698_c0_seq1, iS1908_comp222886_c0_seq1, iS1908_c363573_g1_i6, iS1908_comp220361_c0_seq4,…
GO:0006259	0.000587	DNA metabolic process	P	0.108	270	3551	1338	22178	iS1908_comp222475_c1_seq3, iS1908_comp222250_c0_seq2, iS1908_comp221192_c3_seq1, iS1908_comp220523_c0_seq3, iS1908_comp219446_c1_seq1, iS1908_comp212804_c0_seq1, iS1908_comp220600_c0_seq2, iS1908_comp208710_c0_seq1, iS1908_comp222330_c2_seq4, iS1908_comp165516_c0_seq1, iS1908_comp222330_c2_seq6, iS1908_comp174342_c0_seq1, iS1908_comp194492_c0_seq1, iS1908_comp222225_c1_seq5, iS1908_comp222321_c0_…
GO:0005840	0.000673	ribosome	C	0.121	72	759	1536	24970	iS1908_comp207154_c0_seq2, iS1908_comp220119_c1_seq1, iS1908_comp206266_c0_seq2, iS1908_comp221221_c1_seq3, iS1908_comp216842_c0_seq1, iS1908_comp214439_c0_seq1, iS1908_comp171913_c0_seq1, iS1908_comp204957_c0_seq1, iS1908_comp204828_c0_seq1, iS1908_comp105809_c0_seq1, iS1908_comp216480_c0_seq2, iS1908_comp216778_c0_seq1, iS1908_comp206157_c0_seq2, iS1908_comp219448_c0_seq1, iS1908_comp213577_c0_…
GO:0042254	0.000694	ribosome biogenesis	P	0.122	80	865	1528	24864	iS1908_comp207154_c0_seq2, iS1908_comp220119_c1_seq1, iS1908_comp206266_c0_seq2, iS1908_comp211865_c0_seq1, iS1908_comp196522_c0_seq1, iS1908_comp214439_c0_seq1, iS1908_c358774_g1_i2, iS1908_comp204957_c0_seq1, iS1908_comp216480_c0_seq2, iS1908_comp216778_c0_seq1, iS1908_comp222886_c0_seq1, iS1908_comp206157_c0_seq2, iS1908_comp213577_c0_seq1, iS1908_comp212674_c0_seq1, iS1908_c361884_g4_i2, iS19…
GO:0005198	0.000812	structural molecule activity	F	0.14	58	584	1550	25145	iS1908_comp207154_c0_seq2, iS1908_comp220119_c1_seq1, iS1908_comp206266_c0_seq2, iS1908_comp214439_c0_seq1, iS1908_comp204957_c0_seq1, iS1908_comp216480_c0_seq2, iS1908_comp216778_c0_seq1, iS1908_comp206157_c0_seq2, iS1908_comp213577_c0_seq1, iS1908_comp212674_c0_seq1, iS1908_comp178371_c0_seq1, iS1908_c361884_g4_i2, iS1908_comp220193_c0_seq6, iS1908_c132220_g1_i1, iS1908_comp218768_c0_seq2, iS19…
GO:0006006	0.00106	glucose metabolic process	P	0.177	46	440	1562	25289	iS1908_c356450_g1_i3, iS1908_comp89808_c0_seq1, iS1908_comp208942_c0_seq1, iS1908_comp218957_c0_seq2, iS1908_comp217748_c0_seq2, fB1855_comp171411_c0_seq1, iS1908_comp206814_c0_seq1, iS1908_comp212390_c0_seq1, iS1908_comp105786_c0_seq1, iS1908_comp220797_c0_seq5, iS1908_comp217919_c0_seq2, iS1908_comp210245_c0_seq2, iS1908_comp215971_c0_seq1, iS1908_comp214515_c0_seq2, iS1908_c358774_g1_i2, iS190…
GO:0006090	0.00108	pyruvate metabolic process	P	0.177	65	682	1543	25047	iS1908_comp219281_c0_seq2, iS1908_comp89808_c0_seq1, iS1908_comp211576_c0_seq1, iS1908_comp206814_c0_seq1, iS1908_comp105786_c0_seq1, iS1908_comp220797_c0_seq5, iS1908_comp196522_c0_seq1, iS1908_comp210245_c0_seq2, iS1908_comp206996_c0_seq2, iS1908_comp214516_c0_seq2, iS1908_comp198352_c1_seq2, iS1908_comp215971_c0_seq1, iS1908_comp213003_c0_seq3, iS1908_c358774_g1_i2, iS1908_comp126338_c0_seq1, …
GO:2000104	0.00118	negative regulation of DNA-dependent DNA replication	P	0.189	4	5	1604	25724	iS1908_comp221589_c0_seq3, iS1908_c350817_g1_i1, iS1908_comp221589_c0_seq7, iS1908_comp219826_c0_seq1
GO:0015267	0.00122	channel activity	F	0.189	19	130	1589	25599	iS1908_comp207889_c1_seq1, iS1908_comp173190_c0_seq1, iS1908_comp134158_c0_seq1, iS1908_comp212969_c0_seq3, iS1908_c346429_g2_i2, iS1908_comp219248_c1_seq1, iS1908_c210493_g1_i2, iS1908_comp218416_c0_seq1, iS1908_comp224894_c0_seq1, iS1908_comp172025_c0_seq1, iS1908_comp218416_c1_seq1, iS1908_comp145789_c0_seq1, iS1908_comp219248_c0_seq1, iS1908_comp216755_c0_seq2, iS1908_comp128474_c0_seq1, iS19…
GO:0022803	0.00122	passive transmembrane transporter activity	F	0.189	19	130	1589	25599	iS1908_comp207889_c1_seq1, iS1908_comp173190_c0_seq1, iS1908_comp134158_c0_seq1, iS1908_comp212969_c0_seq3, iS1908_c346429_g2_i2, iS1908_comp219248_c1_seq1, iS1908_c210493_g1_i2, iS1908_comp218416_c0_seq1, iS1908_comp224894_c0_seq1, iS1908_comp172025_c0_seq1, iS1908_comp218416_c1_seq1, iS1908_comp145789_c0_seq1, iS1908_comp219248_c0_seq1, iS1908_comp216755_c0_seq2, iS1908_comp128474_c0_seq1, iS19…
GO:0022613	0.00126	ribonucleoprotein complex biogenesis	P	0.191	87	979	1521	24750	iS1908_comp207154_c0_seq2, iS1908_comp220119_c1_seq1, iS1908_comp206266_c0_seq2, iS1908_comp211865_c0_seq1, iS1908_c335543_g1_i1, iS1908_comp196522_c0_seq1, iS1908_comp214439_c0_seq1, iS1908_c358774_g1_i2, iS1908_comp171913_c0_seq1, iS1908_comp204957_c0_seq1, iS1908_comp216480_c0_seq2, iS1908_comp216656_c0_seq2, iS1908_comp216778_c0_seq1, iS1908_comp222886_c0_seq1, iS1908_comp206157_c0_seq2, iS19…
GO:0019684	0.00138	photosynthesis, light reaction	P	0.205	35	312	1573	25417	iS1908_comp208942_c0_seq1, iS1908_comp209955_c0_seq2, iS1908_c322902_g1_i1, iS1908_comp198352_c1_seq2, iS1908_c358774_g1_i2, iS1908_c274623_g1_i1, iS1908_comp214498_c0_seq1, iS1908_c344699_g1_i1, iS1908_comp222886_c0_seq1, iS1908_c363573_g1_i6, iS1908_c363573_g1_i5, iS1908_comp105918_c0_seq1, iS1908_c359879_g1_i2, iS1908_c362708_g1_i5, iS1908_comp205309_c0_seq1, iS1908_c376857_g1_i1, iS1908_c3635…
GO:0022838	0.0015	substrate-specific channel activity	F	0.219	17	112	1591	25617	iS1908_comp173190_c0_seq1, iS1908_comp134158_c0_seq1, iS1908_comp212969_c0_seq3, iS1908_c346429_g2_i2, iS1908_comp219248_c1_seq1, iS1908_c210493_g1_i2, iS1908_comp218416_c0_seq1, iS1908_comp224894_c0_seq1, iS1908_comp172025_c0_seq1, iS1908_comp218416_c1_seq1, iS1908_comp145789_c0_seq1, iS1908_comp219248_c0_seq1, iS1908_comp128474_c0_seq1, iS1908_comp205123_c0_seq1, iS1908_c354052_g1_i2, iS1908_co…
GO:0070011	0.00157	peptidase activity, acting on L-amino acid peptides	F	0.222	115	1372	1493	24357	iS1908_comp220838_c1_seq9, iS1908_comp222661_c0_seq2, iS1908_comp220523_c0_seq3, iS1908_comp220442_c0_seq1, iS1908_comp222481_c0_seq2, iS1908_comp212804_c0_seq1, iS1908_comp215372_c0_seq1, iS1908_comp208710_c0_seq1, iS1908_comp218117_c0_seq2, iS1908_comp221602_c2_seq6, iS1908_comp218132_c0_seq1, iS1908_comp218132_c0_seq5, iS1908_comp221071_c0_seq1, iS1908_comp222225_c1_seq5, iS1908_comp222481_c1_…
GO:0003964	0.00161	RNA-directed DNA polymerase activity	F	0.222	60	629	1548	25100	iS1908_comp218166_c0_seq1, iS1908_comp222661_c0_seq2, iS1908_comp220523_c0_seq3, iS1908_comp220442_c0_seq1, iS1908_comp222481_c0_seq2, iS1908_comp212804_c0_seq1, iS1908_comp208710_c0_seq1, iS1908_comp221886_c0_seq4, iS1908_comp221602_c2_seq6, iS1908_comp221191_c0_seq2, iS1908_comp222821_c0_seq5, iS1908_comp211536_c1_seq1, iS1908_comp220524_c1_seq1, iS1908_comp222225_c1_seq5, iS1908_comp222350_c0_…
GO:0006278	0.00161	RNA-dependent DNA replication	P	0.222	60	629	1548	25100	iS1908_comp218166_c0_seq1, iS1908_comp222661_c0_seq2, iS1908_comp220523_c0_seq3, iS1908_comp220442_c0_seq1, iS1908_comp222481_c0_seq2, iS1908_comp212804_c0_seq1, iS1908_comp208710_c0_seq1, iS1908_comp221886_c0_seq4, iS1908_comp221602_c2_seq6, iS1908_comp221191_c0_seq2, iS1908_comp222821_c0_seq5, iS1908_comp211536_c1_seq1, iS1908_comp220524_c1_seq1, iS1908_comp222225_c1_seq5, iS1908_comp222350_c0_…
GO:0044445	0.00165	cytosolic part	C	0.222	32	280	1576	25449	iS1908_comp220119_c1_seq1, iS1908_comp197587_c1_seq1, iS1908_comp206266_c0_seq2, iS1908_comp105786_c0_seq1, iS1908_comp203648_c0_seq3, iS1908_comp214439_c0_seq1, iS1908_comp220394_c0_seq4, iS1908_comp217830_c1_seq1, iS1908_comp216480_c0_seq2, iS1908_c343890_g1_i1, iS1908_comp219448_c0_seq1, iS1908_comp213577_c0_seq1, iS1908_comp219537_c0_seq2, iS1908_comp219002_c0_seq2, iS1908_comp220193_c0_seq1,…
GO:0015168	0.00174	glycerol transmembrane transporter activity	F	0.222	6	17	1602	25712	iS1908_comp224894_c0_seq1, iS1908_comp172025_c0_seq1, iS1908_comp134158_c0_seq1, iS1908_comp145789_c0_seq1, iS1908_c346429_g2_i2, iS1908_c354052_g1_i2
GO:0015254	0.00174	glycerol channel activity	F	0.222	6	17	1602	25712	iS1908_comp224894_c0_seq1, iS1908_comp172025_c0_seq1, iS1908_comp134158_c0_seq1, iS1908_comp145789_c0_seq1, iS1908_c346429_g2_i2, iS1908_c354052_g1_i2
GO:0015793	0.00174	glycerol transport	P	0.222	6	17	1602	25712	iS1908_comp224894_c0_seq1, iS1908_comp172025_c0_seq1, iS1908_comp134158_c0_seq1, iS1908_comp145789_c0_seq1, iS1908_c346429_g2_i2, iS1908_c354052_g1_i2
GO:0046496	0.00178	nicotinamide nucleotide metabolic process	P	0.222	58	606	1550	25123	iS1908_comp219281_c0_seq2, iS1908_comp89808_c0_seq1, iS1908_comp206814_c0_seq1, iS1908_comp105786_c0_seq1, iS1908_comp196522_c0_seq1, iS1908_comp210245_c0_seq2, iS1908_comp217013_c1_seq1, iS1908_comp206996_c0_seq2, iS1908_comp215971_c0_seq1, iS1908_comp213003_c0_seq3, iS1908_c358774_g1_i2, iS1908_comp126338_c0_seq1, iS1908_comp222886_c0_seq1, iS1908_comp207813_c1_seq1, iS1908_c355541_g2_i3, iS190…
GO:0031984	0.00178	organelle subcompartment	C	0.222	59	619	1549	25110	iS1908_comp209955_c0_seq2, iS1908_c361040_g1_i2, iS1908_comp209711_c0_seq1, iS1908_comp196522_c0_seq1, iS1908_c358774_g1_i2, iS1908_comp222886_c0_seq1, iS1908_c363573_g1_i6, iS1908_comp217533_c0_seq1, iS1908_comp219448_c0_seq1, iS1908_c363573_g1_i5, iS1908_comp222868_c0_seq1, iS1908_comp117497_c0_seq1, iS1908_c376857_g1_i1, iS1908_comp207813_c1_seq1, iS1908_c363573_g1_i1, iS1908_c344699_g1_i2, iS…
GO:0003676	0.00201	nucleic acid binding	F	0.246	447	6314	1161	19415	iS1908_comp222475_c1_seq3, iS1908_comp221192_c3_seq1, iS1908_comp218515_c0_seq3, iS1908_comp219446_c1_seq1, iS1908_comp214439_c0_seq1, iS1908_comp212804_c0_seq1, iS1908_comp218263_c1_seq3, iS1908_comp204828_c0_seq1, iS1908_comp222330_c2_seq4, iS1908_comp169727_c0_seq1, iS1908_comp222330_c2_seq6, iS1908_comp206885_c0_seq1, iS1908_comp195698_c0_seq1, iS1908_comp219305_c1_seq2, iS1908_comp222225_c1_…
GO:0004523	0.00207	RNA-DNA hybrid ribonuclease activity	F	0.25	13	76	1595	25653	iS1908_comp222473_c0_seq3, iS1908_comp222702_c0_seq2, iS1908_comp222731_c0_seq3, iS1908_comp219160_c0_seq1, iS1908_c374900_g1_i1, iS1908_comp221943_c1_seq1, iS1908_comp219340_c3_seq1, iS1908_comp221782_c1_seq1, iS1908_comp221647_c0_seq6, iS1908_comp221817_c0_seq1, iS1908_comp219774_c0_seq1, iS1908_comp217202_c0_seq1, iS1908_comp219305_c1_seq2
GO:0019362	0.00218	pyridine nucleotide metabolic process	P	0.259	58	612	1550	25117	iS1908_comp219281_c0_seq2, iS1908_comp89808_c0_seq1, iS1908_comp206814_c0_seq1, iS1908_comp105786_c0_seq1, iS1908_comp196522_c0_seq1, iS1908_comp210245_c0_seq2, iS1908_comp217013_c1_seq1, iS1908_comp206996_c0_seq2, iS1908_comp215971_c0_seq1, iS1908_comp213003_c0_seq3, iS1908_c358774_g1_i2, iS1908_comp126338_c0_seq1, iS1908_comp222886_c0_seq1, iS1908_comp207813_c1_seq1, iS1908_c355541_g2_i3, iS190…
GO:0055082	0.0023	cellular chemical homeostasis	P	0.269	21	160	1587	25569	iS1908_comp214702_c0_seq6, iS1908_c88059_g1_i1, iS1908_comp211546_c0_seq1, iS1908_comp221052_c1_seq3, iS1908_comp117497_c0_seq1, iS1908_c343755_g1_i1, iS1908_comp210192_c0_seq2, iS1908_c358793_g1_i3, iS1908_comp145033_c0_seq1, iS1908_c358793_g1_i2, iS1908_c360536_g2_i2, iS1908_comp222643_c0_seq8, iS1908_comp220063_c0_seq1, iS1908_c268597_g1_i1, iS1908_comp211794_c0_seq2, iS1908_comp215799_c0_seq1…
GO:0009526	0.00233	plastid envelope	C	0.269	56	588	1552	25141	iS1908_comp217013_c1_seq1, iS1908_comp219307_c1_seq1, iS1908_comp198352_c1_seq2, iS1908_c358774_g1_i2, iS1908_comp214629_c0_seq1, iS1908_comp222886_c0_seq1, iS1908_c363573_g1_i6, iS1908_comp217533_c0_seq1, iS1908_c363573_g1_i5, iS1908_comp207889_c1_seq1, iS1908_c376857_g1_i1, iS1908_comp207813_c1_seq1, iS1908_c363573_g1_i1, iS1908_c344699_g1_i2, iS1908_c358793_g1_i3, iS1908_c358793_g1_i2, iS1908_…
GO:0044260	0.0026	cellular macromolecule metabolic process	P	0.295	719	10583	889	15146	iS1908_comp222475_c1_seq3, iS1908_comp216478_c0_seq1, iS1908_comp211576_c0_seq1, iS1908_comp143565_c0_seq1, iS1908_comp206523_c0_seq1, iS1908_comp221192_c3_seq1, iS1908_comp219418_c0_seq1, iS1908_comp214516_c0_seq2, iS1908_comp211544_c0_seq3, iS1908_comp218515_c0_seq3, iS1908_comp219446_c1_seq1, iS1908_comp203692_c0_seq1, iS1908_comp214439_c0_seq1, iS1908_comp213003_c0_seq3, iS1908_comp208543_c1_…
GO:0006094	0.00269	gluconeogenesis	P	0.301	38	363	1570	25366	iS1908_c356450_g1_i3, iS1908_comp89808_c0_seq1, iS1908_comp208942_c0_seq1, iS1908_comp217748_c0_seq2, fB1855_comp171411_c0_seq1, iS1908_comp206814_c0_seq1, iS1908_comp105786_c0_seq1, iS1908_comp220797_c0_seq5, iS1908_comp217919_c0_seq2, iS1908_comp210245_c0_seq2, iS1908_comp215971_c0_seq1, iS1908_comp214515_c0_seq2, iS1908_comp126338_c0_seq1, iS1908_comp106763_c0_seq1, iS1908_comp212735_c0_seq1, …
GO:0009521	0.00278	photosystem	C	0.307	25	208	1583	25521	iS1908_comp216341_c0_seq1, iS1908_c361040_g1_i2, iS1908_c363573_g1_i6, iS1908_c363573_g1_i5, iS1908_comp222011_c1_seq6, iS1908_comp105918_c0_seq1, iS1908_c359879_g1_i2, iS1908_c362708_g1_i5, iS1908_comp117497_c0_seq1, iS1908_c376857_g1_i1, iS1908_c363573_g1_i1, iS1908_c358793_g1_i3, iS1908_c358793_g1_i2, iS1908_comp222643_c0_seq8, iS1908_comp221262_c0_seq4, iS1908_comp218160_c0_seq13, iS1908_comp…
GO:0008156	0.00282	negative regulation of DNA replication	P	0.307	4	7	1604	25722	iS1908_comp221589_c0_seq3, iS1908_c350817_g1_i1, iS1908_comp221589_c0_seq7, iS1908_comp219826_c0_seq1
GO:0019319	0.00292	hexose biosynthetic process	P	0.314	38	365	1570	25364	iS1908_c356450_g1_i3, iS1908_comp89808_c0_seq1, iS1908_comp208942_c0_seq1, iS1908_comp217748_c0_seq2, fB1855_comp171411_c0_seq1, iS1908_comp206814_c0_seq1, iS1908_comp105786_c0_seq1, iS1908_comp220797_c0_seq5, iS1908_comp217919_c0_seq2, iS1908_comp210245_c0_seq2, iS1908_comp215971_c0_seq1, iS1908_comp214515_c0_seq2, iS1908_comp126338_c0_seq1, iS1908_comp106763_c0_seq1, iS1908_comp212735_c0_seq1, …
GO:0051606	0.00297	detection of stimulus	P	0.315	12	70	1596	25659	iS1908_comp217496_c0_seq1, iS1908_comp208942_c0_seq1, iS1908_comp218416_c1_seq1, iS1908_comp162810_c0_seq1, iS1908_c344699_g1_i2, iS1908_c344699_g1_i1, iS1908_comp222886_c0_seq1, iS1908_comp206996_c0_seq2, iS1908_comp197495_c0_seq1, iS1908_comp192045_c0_seq2, iS1908_comp171827_c1_seq1, iS1908_comp218416_c0_seq1
GO:0009941	0.00305	chloroplast envelope	C	0.319	53	557	1555	25172	iS1908_comp217013_c1_seq1, iS1908_comp219307_c1_seq1, iS1908_c358774_g1_i2, iS1908_comp214629_c0_seq1, iS1908_comp222886_c0_seq1, iS1908_c363573_g1_i6, iS1908_comp217533_c0_seq1, iS1908_c363573_g1_i5, iS1908_comp207889_c1_seq1, iS1908_c376857_g1_i1, iS1908_comp207813_c1_seq1, iS1908_c363573_g1_i1, iS1908_c344699_g1_i2, iS1908_c358793_g1_i3, iS1908_c358793_g1_i2, iS1908_comp196381_c2_seq1, iS1908_…
GO:0032787	0.00316	monocarboxylic acid metabolic process	P	0.326	113	1376	1495	24353	iS1908_comp105752_c1_seq1, iS1908_comp219281_c0_seq2, iS1908_comp89808_c0_seq1, iS1908_comp211576_c0_seq1, iS1908_comp210673_c0_seq1, iS1908_comp105923_c0_seq1, iS1908_comp214516_c0_seq2, iS1908_comp106860_c0_seq1, iS1908_comp213003_c0_seq3, iS1908_c358774_g1_i2, iS1908_comp212770_c0_seq2, iS1908_comp220600_c0_seq2, iS1908_comp126338_c0_seq1, iS1908_comp222886_c0_seq1, iS1908_comp206157_c0_seq2, …
GO:0006091	0.00326	generation of precursor metabolites and energy	P	0.326	95	1126	1513	24603	iS1908_c354629_g3_i1, iS1908_comp207154_c0_seq2, iS1908_comp219281_c0_seq2, iS1908_comp89808_c0_seq1, iS1908_comp221052_c1_seq3, iS1908_comp209955_c0_seq2, iS1908_comp206814_c0_seq1, iS1908_comp105786_c0_seq1, iS1908_comp220797_c0_seq5, iS1908_comp210245_c0_seq2, iS1908_comp206996_c0_seq2, iS1908_comp198352_c1_seq2, iS1908_comp215971_c0_seq1, iS1908_c358774_g1_i2, iS1908_comp214334_c0_seq3, iS190…
GO:0034061	0.00335	DNA polymerase activity	F	0.326	61	665	1547	25064	iS1908_comp218166_c0_seq1, iS1908_comp222661_c0_seq2, iS1908_comp220523_c0_seq3, iS1908_comp220442_c0_seq1, iS1908_comp222481_c0_seq2, iS1908_comp212804_c0_seq1, iS1908_comp208710_c0_seq1, iS1908_comp221886_c0_seq4, iS1908_comp221602_c2_seq6, iS1908_comp221191_c0_seq2, iS1908_comp222821_c0_seq5, iS1908_comp211536_c1_seq1, iS1908_comp220524_c1_seq1, iS1908_comp194492_c0_seq1, iS1908_comp222225_c1_…
GO:0005222	0.00346	intracellular cAMP activated cation channel activity	F	0.326	2	0	1606	25729	iS1908_comp205123_c0_seq1, iS1908_comp214682_c0_seq1
GO:0007263	0.00346	nitric oxide mediated signal transduction	P	0.326	2	0	1606	25729	iS1908_comp205123_c0_seq1, iS1908_comp214682_c0_seq1
GO:0008381	0.00355	mechanically-gated ion channel activity	F	0.326	3	3	1605	25726	iS1908_comp173190_c0_seq1, iS1908_comp218416_c1_seq1, iS1908_comp218416_c0_seq1
GO:0009720	0.00355	detection of hormone stimulus	P	0.326	3	3	1605	25726	iS1908_comp217496_c0_seq1, iS1908_comp206996_c0_seq2, iS1908_comp171827_c1_seq1
GO:0009726	0.00355	detection of endogenous stimulus	P	0.326	3	3	1605	25726	iS1908_comp217496_c0_seq1, iS1908_comp206996_c0_seq2, iS1908_comp171827_c1_seq1
GO:0009729	0.00355	detection of brassinosteroid stimulus	P	0.326	3	3	1605	25726	iS1908_comp217496_c0_seq1, iS1908_comp206996_c0_seq2, iS1908_comp171827_c1_seq1
GO:0022833	0.00355	mechanically gated channel activity	F	0.326	3	3	1605	25726	iS1908_comp173190_c0_seq1, iS1908_comp218416_c1_seq1, iS1908_comp218416_c0_seq1
GO:0008233	0.00358	peptidase activity	F	0.326	121	1495	1487	24234	iS1908_comp220838_c1_seq9, iS1908_comp222661_c0_seq2, iS1908_comp220523_c0_seq3, iS1908_comp220442_c0_seq1, iS1908_comp222481_c0_seq2, iS1908_comp212804_c0_seq1, iS1908_comp215372_c0_seq1, iS1908_comp208710_c0_seq1, iS1908_comp218117_c0_seq2, iS1908_comp221602_c2_seq6, iS1908_comp218132_c0_seq1, iS1908_comp218132_c0_seq5, iS1908_comp221071_c0_seq1, iS1908_comp222225_c1_seq5, iS1908_comp222481_c1_…
GO:0016868	0.00386	intramolecular transferase activity, phosphotransferases	F	0.347	11	63	1597	25666	iS1908_comp220218_c1_seq1, iS1908_comp221240_c1_seq4, iS1908_comp212735_c0_seq1, fB1855_comp171411_c0_seq1, iS1908_comp216972_c0_seq1, iS1908_comp209364_c0_seq1, iS1908_comp220022_c0_seq2, iS1908_comp210245_c0_seq2, iS1908_comp214515_c0_seq2, iS1908_comp218173_c0_seq1, iS1908_comp216846_c0_seq1
GO:0006007	0.00392	glucose catabolic process	P	0.347	15	103	1593	25626	iS1908_comp220218_c1_seq1, iS1908_comp218957_c0_seq2, iS1908_comp217115_c0_seq1, fB1855_comp171411_c0_seq1, iS1908_comp212390_c0_seq1, iS1908_comp213117_c0_seq1, iS1908_c337841_g1_i1, iS1908_comp220022_c0_seq2, iS1908_comp210245_c0_seq2, iS1908_comp177111_c0_seq1, iS1908_comp102325_c0_seq1, iS1908_comp221240_c1_seq4, iS1908_comp212735_c0_seq1, iS1908_comp218173_c0_seq1, iS1908_comp216846_c0_seq1
GO:0002181	0.00398	cytoplasmic translation	P	0.347	9	45	1599	25684	iS1908_comp219972_c0_seq4, iS1908_comp217109_c1_seq1, iS1908_c351790_g1_i1, iS1908_comp213577_c0_seq1, iS1908_comp221956_c6_seq7, iS1908_c327339_g1_i1, iS1908_comp169497_c0_seq1, iS1908_comp214611_c0_seq3, iS1908_comp207493_c0_seq2
GO:0009697	0.00399	salicylic acid biosynthetic process	P	0.347	10	54	1598	25675	iS1908_comp218169_c0_seq1, iS1908_comp193023_c0_seq2, iS1908_comp208942_c0_seq1, iS1908_c344699_g1_i2, iS1908_c344699_g1_i1, iS1908_comp222886_c0_seq1, iS1908_c348133_g1_i2, iS1908_comp197495_c0_seq1, iS1908_comp214657_c0_seq2, iS1908_comp212770_c0_seq2
GO:0015166	0.00417	polyol transmembrane transporter activity	F	0.354	6	21	1602	25708	iS1908_comp224894_c0_seq1, iS1908_comp172025_c0_seq1, iS1908_comp134158_c0_seq1, iS1908_comp145789_c0_seq1, iS1908_c346429_g2_i2, iS1908_c354052_g1_i2
GO:0015791	0.00417	polyol transport	P	0.354	6	21	1602	25708	iS1908_comp224894_c0_seq1, iS1908_comp172025_c0_seq1, iS1908_comp134158_c0_seq1, iS1908_comp145789_c0_seq1, iS1908_c346429_g2_i2, iS1908_c354052_g1_i2
GO:0015979	0.00442	photosynthesis	P	0.371	48	503	1560	25226	iS1908_c323205_g1_i1, iS1908_comp208942_c0_seq1, iS1908_comp209955_c0_seq2, iS1908_comp216341_c0_seq1, iS1908_c322902_g1_i1, iS1908_c361040_g1_i2, iS1908_comp105923_c0_seq1, iS1908_comp217919_c0_seq2, iS1908_comp198352_c1_seq2, iS1908_comp220063_c0_seq1, iS1908_c358774_g1_i2, iS1908_c274623_g1_i1, iS1908_comp214498_c0_seq1, iS1908_c344699_g1_i1, iS1908_comp222886_c0_seq1, iS1908_c363573_g1_i6, iS…
GO:0046916	0.00447	cellular transition metal ion homeostasis	P	0.371	10	55	1598	25674	iS1908_comp214702_c0_seq6, iS1908_c88059_g1_i1, iS1908_comp211794_c0_seq2, iS1908_comp211546_c0_seq1, iS1908_comp215799_c0_seq1, iS1908_comp215799_c0_seq3, iS1908_comp205967_c0_seq1, iS1908_comp145033_c0_seq1, iS1908_c360536_g2_i2, iS1908_comp220063_c0_seq1
GO:0004619	0.00451	phosphoglycerate mutase activity	F	0.371	9	46	1599	25683	iS1908_comp220218_c1_seq1, iS1908_comp221240_c1_seq4, iS1908_comp212735_c0_seq1, fB1855_comp171411_c0_seq1, iS1908_comp216972_c0_seq1, iS1908_comp220022_c0_seq2, iS1908_comp210245_c0_seq2, iS1908_comp218173_c0_seq1, iS1908_comp216846_c0_seq1
GO:0046364	0.00496	monosaccharide biosynthetic process	P	0.403	38	378	1570	25351	iS1908_c356450_g1_i3, iS1908_comp89808_c0_seq1, iS1908_comp208942_c0_seq1, iS1908_comp217748_c0_seq2, fB1855_comp171411_c0_seq1, iS1908_comp206814_c0_seq1, iS1908_comp105786_c0_seq1, iS1908_comp220797_c0_seq5, iS1908_comp217919_c0_seq2, iS1908_comp210245_c0_seq2, iS1908_comp215971_c0_seq1, iS1908_comp214515_c0_seq2, iS1908_comp126338_c0_seq1, iS1908_comp106763_c0_seq1, iS1908_comp212735_c0_seq1, …
GO:0030003	0.00511	cellular cation homeostasis	P	0.412	19	150	1589	25579	iS1908_comp214702_c0_seq6, iS1908_c88059_g1_i1, iS1908_comp211546_c0_seq1, iS1908_comp221052_c1_seq3, iS1908_comp117497_c0_seq1, iS1908_comp210192_c0_seq2, iS1908_c358793_g1_i3, iS1908_comp145033_c0_seq1, iS1908_c358793_g1_i2, iS1908_c360536_g2_i2, iS1908_comp222643_c0_seq8, iS1908_comp220063_c0_seq1, iS1908_c268597_g1_i1, iS1908_comp211794_c0_seq2, iS1908_comp215799_c0_seq1, iS1908_comp215799_c0…
GO:0046189	0.00557	phenol-containing compound biosynthetic process	P	0.44	10	57	1598	25672	iS1908_comp218169_c0_seq1, iS1908_comp193023_c0_seq2, iS1908_comp208942_c0_seq1, iS1908_c344699_g1_i2, iS1908_c344699_g1_i1, iS1908_comp222886_c0_seq1, iS1908_c348133_g1_i2, iS1908_comp197495_c0_seq1, iS1908_comp214657_c0_seq2, iS1908_comp212770_c0_seq2
GO:0072524	0.00571	pyridine-containing compound metabolic process	P	0.44	58	643	1550	25086	iS1908_comp219281_c0_seq2, iS1908_comp89808_c0_seq1, iS1908_comp206814_c0_seq1, iS1908_comp105786_c0_seq1, iS1908_comp196522_c0_seq1, iS1908_comp210245_c0_seq2, iS1908_comp217013_c1_seq1, iS1908_comp206996_c0_seq2, iS1908_comp215971_c0_seq1, iS1908_comp213003_c0_seq3, iS1908_c358774_g1_i2, iS1908_comp126338_c0_seq1, iS1908_comp222886_c0_seq1, iS1908_comp207813_c1_seq1, iS1908_c355541_g2_i3, iS190…
GO:0030529	0.00572	intracellular ribonucleoprotein complex	C	0.44	96	1165	1512	24564	iS1908_comp207154_c0_seq2, iS1908_comp220119_c1_seq1, iS1908_comp206266_c0_seq2, iS1908_comp218607_c0_seq3, iS1908_comp221221_c1_seq3, iS1908_c335543_g1_i1, iS1908_comp216842_c0_seq1, iS1908_comp214439_c0_seq1, iS1908_comp171913_c0_seq1, iS1908_comp204957_c0_seq1, iS1908_comp204828_c0_seq1, iS1908_comp105809_c0_seq1, iS1908_comp216480_c0_seq2, iS1908_comp216656_c0_seq2, iS1908_comp216778_c0_seq1,…
GO:1990904	0.00572	ribonucleoprotein complex	C	0.44	96	1165	1512	24564	iS1908_comp207154_c0_seq2, iS1908_comp220119_c1_seq1, iS1908_comp206266_c0_seq2, iS1908_comp218607_c0_seq3, iS1908_comp221221_c1_seq3, iS1908_c335543_g1_i1, iS1908_comp216842_c0_seq1, iS1908_comp214439_c0_seq1, iS1908_comp171913_c0_seq1, iS1908_comp204957_c0_seq1, iS1908_comp204828_c0_seq1, iS1908_comp105809_c0_seq1, iS1908_comp216480_c0_seq2, iS1908_comp216656_c0_seq2, iS1908_comp216778_c0_seq1,…
GO:0019320	0.00579	hexose catabolic process	P	0.44	15	108	1593	25621	iS1908_comp220218_c1_seq1, iS1908_comp218957_c0_seq2, iS1908_comp217115_c0_seq1, fB1855_comp171411_c0_seq1, iS1908_comp212390_c0_seq1, iS1908_comp213117_c0_seq1, iS1908_c337841_g1_i1, iS1908_comp220022_c0_seq2, iS1908_comp210245_c0_seq2, iS1908_comp177111_c0_seq1, iS1908_comp102325_c0_seq1, iS1908_comp221240_c1_seq4, iS1908_comp212735_c0_seq1, iS1908_comp218173_c0_seq1, iS1908_comp216846_c0_seq1
GO:0019318	0.0058	hexose metabolic process	P	0.44	53	577	1555	25152	iS1908_comp224822_c0_seq1, iS1908_comp89808_c0_seq1, iS1908_comp206814_c0_seq1, iS1908_comp105786_c0_seq1, iS1908_comp220797_c0_seq5, iS1908_comp210245_c0_seq2, iS1908_comp215971_c0_seq1, iS1908_c358774_g1_i2, iS1908_comp126338_c0_seq1, iS1908_comp221243_c2_seq1, iS1908_comp216972_c0_seq1, iS1908_comp213117_c0_seq1, iS1908_comp212579_c0_seq2, iS1908_comp209364_c0_seq1, iS1908_c337841_g1_i1, iS190…
GO:0004825	0.00594	methionine-tRNA ligase activity	F	0.442	3	4	1605	25725	iS1908_comp174572_c0_seq1, iS1908_comp205079_c0_seq1, iS1908_comp210745_c0_seq1
GO:0006431	0.00594	methionyl-tRNA aminoacylation	P	0.442	3	4	1605	25725	iS1908_comp174572_c0_seq1, iS1908_comp205079_c0_seq1, iS1908_comp210745_c0_seq1
GO:0006873	0.00617	cellular ion homeostasis	P	0.455	19	153	1589	25576	iS1908_comp214702_c0_seq6, iS1908_c88059_g1_i1, iS1908_comp211546_c0_seq1, iS1908_comp221052_c1_seq3, iS1908_comp117497_c0_seq1, iS1908_comp210192_c0_seq2, iS1908_c358793_g1_i3, iS1908_comp145033_c0_seq1, iS1908_c358793_g1_i2, iS1908_c360536_g2_i2, iS1908_comp222643_c0_seq8, iS1908_comp220063_c0_seq1, iS1908_c268597_g1_i1, iS1908_comp211794_c0_seq2, iS1908_comp215799_c0_seq1, iS1908_comp215799_c0…
GO:0044435	0.00632	plastid part	C	0.461	100	1226	1508	24503	iS1908_comp105923_c0_seq1, iS1908_comp214516_c0_seq2, iS1908_c358774_g1_i2, iS1908_comp208543_c1_seq1, iS1908_comp214629_c0_seq1, iS1908_comp218117_c0_seq2, iS1908_comp222886_c0_seq1, iS1908_c363573_g1_i6, iS1908_comp221811_c0_seq1, iS1908_c363573_g1_i5, iS1908_comp222868_c0_seq1, iS1908_comp117497_c0_seq1, iS1908_c376857_g1_i1, iS1908_c363573_g1_i1, iS1908_c344699_g1_i2, iS1908_comp196381_c2_seq…
GO:0090304	0.00683	nucleic acid metabolic process	P	0.491	462	6662	1146	19067	iS1908_comp222475_c1_seq3, iS1908_comp211576_c0_seq1, iS1908_comp221192_c3_seq1, iS1908_comp219418_c0_seq1, iS1908_comp218515_c0_seq3, iS1908_comp219446_c1_seq1, iS1908_comp212804_c0_seq1, iS1908_comp222330_c2_seq4, iS1908_comp222330_c2_seq6, iS1908_comp174342_c0_seq1, iS1908_comp206885_c0_seq1, iS1908_comp195698_c0_seq1, iS1908_comp222886_c0_seq1, iS1908_comp222868_c0_seq1, iS1908_comp219305_c1_…
GO:0009696	0.00687	salicylic acid metabolic process	P	0.491	10	59	1598	25670	iS1908_comp218169_c0_seq1, iS1908_comp193023_c0_seq2, iS1908_comp208942_c0_seq1, iS1908_c344699_g1_i2, iS1908_c344699_g1_i1, iS1908_comp222886_c0_seq1, iS1908_c348133_g1_i2, iS1908_comp197495_c0_seq1, iS1908_comp214657_c0_seq2, iS1908_comp212770_c0_seq2
GO:0006260	0.00692	DNA replication	P	0.491	72	840	1536	24889	iS1908_comp218166_c0_seq1, iS1908_comp222661_c0_seq2, iS1908_comp220523_c0_seq3, iS1908_comp220442_c0_seq1, iS1908_comp222481_c0_seq2, iS1908_comp212804_c0_seq1, iS1908_comp220600_c0_seq2, iS1908_comp208710_c0_seq1, iS1908_comp221886_c0_seq4, iS1908_comp221602_c2_seq6, iS1908_comp174342_c0_seq1, iS1908_comp221191_c0_seq2, iS1908_comp222821_c0_seq5, iS1908_comp211536_c1_seq1, iS1908_comp220524_c1_…
GO:0015665	0.0072	alcohol transmembrane transporter activity	F	0.498	6	24	1602	25705	iS1908_comp224894_c0_seq1, iS1908_comp172025_c0_seq1, iS1908_comp134158_c0_seq1, iS1908_comp145789_c0_seq1, iS1908_c346429_g2_i2, iS1908_c354052_g1_i2
GO:1901618	0.0072	organic hydroxy compound transmembrane transporter activity	F	0.498	6	24	1602	25705	iS1908_comp224894_c0_seq1, iS1908_comp172025_c0_seq1, iS1908_comp134158_c0_seq1, iS1908_comp145789_c0_seq1, iS1908_c346429_g2_i2, iS1908_c354052_g1_i2
GO:0046365	0.00721	monosaccharide catabolic process	P	0.498	15	111	1593	25618	iS1908_comp220218_c1_seq1, iS1908_comp218957_c0_seq2, iS1908_comp217115_c0_seq1, fB1855_comp171411_c0_seq1, iS1908_comp212390_c0_seq1, iS1908_comp213117_c0_seq1, iS1908_c337841_g1_i1, iS1908_comp220022_c0_seq2, iS1908_comp210245_c0_seq2, iS1908_comp177111_c0_seq1, iS1908_comp102325_c0_seq1, iS1908_comp221240_c1_seq4, iS1908_comp212735_c0_seq1, iS1908_comp218173_c0_seq1, iS1908_comp216846_c0_seq1
GO:0009523	0.00736	photosystem II	C	0.503	21	179	1587	25550	iS1908_comp222011_c1_seq6, iS1908_comp105918_c0_seq1, iS1908_c359879_g1_i2, iS1908_c362708_g1_i5, iS1908_c376857_g1_i1, iS1908_comp216341_c0_seq1, iS1908_c363573_g1_i1, iS1908_c361040_g1_i2, iS1908_c358793_g1_i3, iS1908_c358793_g1_i2, iS1908_comp222643_c0_seq8, iS1908_comp218160_c0_seq13, iS1908_comp218160_c0_seq6, iS1908_comp218160_c0_seq9, iS1908_comp221076_c1_seq1, iS1908_comp218160_c0_seq8, i…
GO:0001101	0.00741	response to acid chemical	P	0.503	49	532	1559	25197	iS1908_comp212969_c0_seq3, iS1908_c346429_g2_i2, iS1908_comp207152_c0_seq1, iS1908_comp215971_c0_seq1, iS1908_comp218130_c0_seq2, iS1908_comp214416_c1_seq1, iS1908_comp222886_c0_seq1, iS1908_comp114331_c0_seq1, iS1908_comp223132_c0_seq1, iS1908_comp193023_c0_seq2, iS1908_c344699_g1_i2, iS1908_comp216786_c1_seq1, iS1908_comp222889_c0_seq1, iS1908_comp217717_c1_seq2, iS1908_c316286_g1_i1, iS1908_co…
GO:0009205	0.00811	purine ribonucleoside triphosphate metabolic process	P	0.546	61	696	1547	25033	iS1908_c354629_g3_i1, iS1908_comp219281_c0_seq2, iS1908_comp89808_c0_seq1, iS1908_comp221052_c1_seq3, iS1908_comp206814_c0_seq1, iS1908_comp105786_c0_seq1, iS1908_comp210245_c0_seq2, iS1908_comp206996_c0_seq2, iS1908_comp215971_c0_seq1, iS1908_c358774_g1_i2, iS1908_comp214334_c0_seq3, iS1908_comp126338_c0_seq1, iS1908_comp218663_c0_seq3, iS1908_comp222886_c0_seq1, iS1908_comp219448_c0_seq1, iS190…
GO:0009144	0.00856	purine nucleoside triphosphate metabolic process	P	0.571	61	698	1547	25031	iS1908_c354629_g3_i1, iS1908_comp219281_c0_seq2, iS1908_comp89808_c0_seq1, iS1908_comp221052_c1_seq3, iS1908_comp206814_c0_seq1, iS1908_comp105786_c0_seq1, iS1908_comp210245_c0_seq2, iS1908_comp206996_c0_seq2, iS1908_comp215971_c0_seq1, iS1908_c358774_g1_i2, iS1908_comp214334_c0_seq3, iS1908_comp126338_c0_seq1, iS1908_comp218663_c0_seq3, iS1908_comp222886_c0_seq1, iS1908_comp219448_c0_seq1, iS190…
GO:0044434	0.00866	chloroplast part	C	0.573	97	1199	1511	24530	iS1908_comp105923_c0_seq1, iS1908_comp214516_c0_seq2, iS1908_c358774_g1_i2, iS1908_comp208543_c1_seq1, iS1908_comp214629_c0_seq1, iS1908_comp218117_c0_seq2, iS1908_comp222886_c0_seq1, iS1908_c363573_g1_i6, iS1908_comp221811_c0_seq1, iS1908_c363573_g1_i5, iS1908_comp222868_c0_seq1, iS1908_comp117497_c0_seq1, iS1908_c376857_g1_i1, iS1908_c363573_g1_i1, iS1908_c344699_g1_i2, iS1908_comp196381_c2_seq…
GO:0034641	0.00933	cellular nitrogen compound metabolic process	P	0.58	624	9226	984	16503	iS1908_comp222475_c1_seq3, iS1908_comp89808_c0_seq1, iS1908_comp211576_c0_seq1, iS1908_comp221192_c3_seq1, iS1908_comp219418_c0_seq1, iS1908_comp218515_c0_seq3, iS1908_comp219446_c1_seq1, iS1908_comp214439_c0_seq1, iS1908_comp213003_c0_seq3, iS1908_comp208543_c1_seq1, iS1908_comp212804_c0_seq1, iS1908_comp204828_c0_seq1, iS1908_comp222330_c2_seq4, iS1908_comp222330_c2_seq6, iS1908_comp174342_c0_s…
GO:0009965	0.00951	leaf morphogenesis	P	0.58	14	104	1594	25625	iS1908_comp217496_c0_seq1, iS1908_comp215741_c0_seq1, iS1908_comp207813_c1_seq1, iS1908_c322902_g1_i1, iS1908_comp218459_c1_seq1, iS1908_comp196522_c0_seq1, iS1908_comp217013_c1_seq1, iS1908_comp206996_c0_seq2, iS1908_c347786_g2_i1, iS1908_comp219996_c0_seq6, iS1908_comp211235_c0_seq1, iS1908_c348133_g1_i2, iS1908_comp104083_c0_seq1, iS1908_comp202406_c0_seq1
GO:0009887	0.0097	organ morphogenesis	P	0.58	23	208	1585	25521	iS1908_comp217235_c2_seq1, iS1908_comp205728_c0_seq1, iS1908_comp217496_c0_seq1, iS1908_comp215741_c0_seq1, iS1908_comp219991_c0_seq2, iS1908_comp207813_c1_seq1, iS1908_comp217748_c0_seq2, iS1908_c322902_g1_i1, iS1908_comp218459_c1_seq1, iS1908_comp196522_c0_seq1, iS1908_comp217013_c1_seq1, iS1908_comp206996_c0_seq2, iS1908_comp174552_c1_seq1, iS1908_comp171827_c1_seq1, iS1908_c347786_g2_i1, iS19…
GO:0005217	0.00997	intracellular ligand-gated ion channel activity	F	0.58	2	1	1606	25728	iS1908_comp205123_c0_seq1, iS1908_comp214682_c0_seq1
GO:0005221	0.00997	intracellular cyclic nucleotide activated cation channel activity	F	0.58	2	1	1606	25728	iS1908_comp205123_c0_seq1, iS1908_comp214682_c0_seq1
GO:0009682	0.00997	induced systemic resistance	P	0.58	2	1	1606	25728	iS1908_comp217717_c1_seq2, iS1908_comp217717_c0_seq3
GO:0009864	0.00997	induced systemic resistance, jasmonic acid mediated signaling pathway	P	0.58	2	1	1606	25728	iS1908_comp217717_c1_seq2, iS1908_comp217717_c0_seq3
GO:0010046	0.00997	response to mycotoxin	P	0.58	2	1	1606	25728	iS1908_comp217717_c1_seq2, iS1908_comp217717_c0_seq3
GO:0017071	0.00997	intracellular cyclic nucleotide activated cation channel complex	C	0.58	2	1	1606	25728	iS1908_comp205123_c0_seq1, iS1908_comp214682_c0_seq1
GO:0043855	0.00997	cyclic nucleotide-gated ion channel activity	F	0.58	2	1	1606	25728	iS1908_comp205123_c0_seq1, iS1908_comp214682_c0_seq1
GO:0046863	0.00997	ribulose-1,5-bisphosphate carboxylase/oxygenase activator activity	F	0.58	2	1	1606	25728	iS1908_c344699_g1_i2, iS1908_c344699_g1_i1
GO:0047654	0.00997	alliin lyase activity	F	0.58	2	1	1606	25728	iS1908_comp173971_c0_seq1, iS1908_comp205342_c1_seq1
GO:0048448	0.00997	stamen morphogenesis	P	0.58	2	1	1606	25728	iS1908_comp217748_c0_seq2, iS1908_comp171827_c1_seq1
GO:0048455	0.00997	stamen formation	P	0.58	2	1	1606	25728	iS1908_comp217748_c0_seq2, iS1908_comp171827_c1_seq1
GO:0048478	0.00997	replication fork protection	P	0.58	2	1	1606	25728	iS1908_comp221589_c0_seq3, iS1908_comp221589_c0_seq7
GO:0080123	0.00997	jasmonate-amino synthetase activity	F	0.58	2	1	1606	25728	iS1908_comp217717_c1_seq2, iS1908_comp217717_c0_seq3
GO:0055076	0.0101	transition metal ion homeostasis	P	0.581	11	73	1597	25656	iS1908_comp214702_c0_seq6, iS1908_c88059_g1_i1, iS1908_comp211794_c0_seq2, iS1908_comp211546_c0_seq1, iS1908_comp215799_c0_seq1, iS1908_comp215799_c0_seq3, iS1908_comp205967_c0_seq1, iS1908_comp210888_c0_seq2, iS1908_comp145033_c0_seq1, iS1908_c360536_g2_i2, iS1908_comp220063_c0_seq1
GO:0019932	0.0106	second-messenger-mediated signaling	P	0.608	7	35	1601	25694	iS1908_comp221167_c1_seq2, iS1908_comp214389_c0_seq1, iS1908_comp214178_c0_seq1, iS1908_comp205123_c0_seq1, iS1908_c373815_g1_i1, iS1908_comp214682_c0_seq1, iS1908_comp214515_c0_seq2
GO:0006508	0.0108	proteolysis	P	0.613	147	1932	1461	23797	iS1908_comp219281_c0_seq2, iS1908_comp220838_c1_seq9, iS1908_comp222661_c0_seq2, iS1908_comp220523_c0_seq3, iS1908_comp220442_c0_seq1, iS1908_comp222481_c0_seq2, iS1908_comp212804_c0_seq1, iS1908_comp212770_c0_seq2, iS1908_comp220600_c0_seq2, iS1908_comp215372_c0_seq1, iS1908_comp208710_c0_seq1, iS1908_comp212569_c0_seq1, iS1908_comp218117_c0_seq2, iS1908_comp221602_c2_seq6, iS1908_comp218132_c0_…
GO:0019725	0.0109	cellular homeostasis	P	0.618	28	272	1580	25457	iS1908_comp214702_c0_seq6, iS1908_c88059_g1_i1, iS1908_comp211546_c0_seq1, iS1908_comp221052_c1_seq3, iS1908_comp196809_c0_seq1, iS1908_comp220063_c0_seq1, iS1908_comp195710_c0_seq1, iS1908_c268597_g1_i1, iS1908_comp215799_c0_seq1, iS1908_comp126338_c0_seq1, iS1908_comp215799_c0_seq3, iS1908_comp205967_c0_seq1, iS1908_comp145536_c0_seq1, iS1908_comp222871_c0_seq1, iS1908_comp117497_c0_seq1, iS190…
GO:0007030	0.0112	Golgi organization	P	0.626	17	140	1591	25589	iS1908_comp219281_c0_seq2, iS1908_comp217496_c0_seq1, iS1908_comp217115_c0_seq1, iS1908_comp218799_c0_seq2, iS1908_comp205467_c0_seq1, iS1908_comp216539_c0_seq1, iS1908_comp217748_c0_seq2, iS1908_c355541_g2_i3, iS1908_comp218167_c0_seq3, iS1908_comp210119_c0_seq2, iS1908_comp206996_c0_seq2, iS1908_comp177111_c0_seq1, iS1908_comp220758_c0_seq2, iS1908_comp215971_c0_seq1, iS1908_comp214515_c0_seq2,…
GO:0016109	0.0114	tetraterpenoid biosynthetic process	P	0.632	16	129	1592	25600	iS1908_comp215741_c0_seq1, iS1908_comp219374_c0_seq2, iS1908_comp207813_c1_seq1, iS1908_c322902_g1_i1, iS1908_comp206523_c0_seq1, iS1908_comp218459_c1_seq1, iS1908_comp196522_c0_seq1, iS1908_comp217013_c1_seq1, iS1908_comp217207_c0_seq1, iS1908_comp198352_c1_seq2, iS1908_comp213003_c0_seq3, iS1908_comp209713_c0_seq1, iS1908_comp205876_c0_seq1, iS1908_comp219407_c0_seq2, iS1908_comp219059_c0_seq2,…
GO:0016117	0.0114	carotenoid biosynthetic process	P	0.632	16	129	1592	25600	iS1908_comp215741_c0_seq1, iS1908_comp219374_c0_seq2, iS1908_comp207813_c1_seq1, iS1908_c322902_g1_i1, iS1908_comp206523_c0_seq1, iS1908_comp218459_c1_seq1, iS1908_comp196522_c0_seq1, iS1908_comp217013_c1_seq1, iS1908_comp217207_c0_seq1, iS1908_comp198352_c1_seq2, iS1908_comp213003_c0_seq3, iS1908_comp209713_c0_seq1, iS1908_comp205876_c0_seq1, iS1908_comp219407_c0_seq2, iS1908_comp219059_c0_seq2,…
GO:0009199	0.0117	ribonucleoside triphosphate metabolic process	P	0.637	61	710	1547	25019	iS1908_c354629_g3_i1, iS1908_comp219281_c0_seq2, iS1908_comp89808_c0_seq1, iS1908_comp221052_c1_seq3, iS1908_comp206814_c0_seq1, iS1908_comp105786_c0_seq1, iS1908_comp210245_c0_seq2, iS1908_comp206996_c0_seq2, iS1908_comp215971_c0_seq1, iS1908_c358774_g1_i2, iS1908_comp214334_c0_seq3, iS1908_comp126338_c0_seq1, iS1908_comp218663_c0_seq3, iS1908_comp222886_c0_seq1, iS1908_comp219448_c0_seq1, iS190…
GO:0006972	0.0117	hyperosmotic response	P	0.637	13	96	1595	25633	iS1908_comp219281_c0_seq2, iS1908_comp217496_c0_seq1, iS1908_comp212245_c0_seq1, iS1908_comp205467_c0_seq1, iS1908_comp217748_c0_seq2, iS1908_c355541_g2_i3, iS1908_comp206996_c0_seq2, iS1908_comp177111_c0_seq1, iS1908_comp220758_c0_seq2, iS1908_comp215971_c0_seq1, iS1908_comp214515_c0_seq2, iS1908_comp220758_c0_seq4, iS1908_comp214416_c1_seq1
GO:0018958	0.0122	phenol-containing compound metabolic process	P	0.655	10	65	1598	25664	iS1908_comp218169_c0_seq1, iS1908_comp193023_c0_seq2, iS1908_comp208942_c0_seq1, iS1908_c344699_g1_i2, iS1908_c344699_g1_i1, iS1908_comp222886_c0_seq1, iS1908_c348133_g1_i2, iS1908_comp197495_c0_seq1, iS1908_comp214657_c0_seq2, iS1908_comp212770_c0_seq2
GO:0030145	0.0122	manganese ion binding	F	0.655	10	65	1598	25664	iS1908_comp220218_c1_seq1, iS1908_comp221240_c1_seq4, iS1908_comp210673_c0_seq1, iS1908_comp212735_c0_seq1, fB1855_comp171411_c0_seq1, iS1908_comp220022_c0_seq2, iS1908_comp210245_c0_seq2, iS1908_comp218173_c0_seq1, iS1908_comp216846_c0_seq1, iS1908_comp173771_c0_seq1
GO:0005788	0.0123	endoplasmic reticulum lumen	C	0.655	4	12	1604	25717	iS1908_comp196809_c0_seq1, iS1908_comp195710_c0_seq1, iS1908_comp215971_c0_seq1, iS1908_comp221175_c1_seq2
GO:0015144	0.0126	carbohydrate transmembrane transporter activity	F	0.661	13	97	1595	25632	iS1908_comp134158_c0_seq1, iS1908_c346429_g2_i2, iS1908_comp205972_c0_seq1, iS1908_c189364_g1_i1, iS1908_comp216631_c0_seq2, iS1908_comp224894_c0_seq1, iS1908_comp172025_c0_seq1, iS1908_comp214689_c0_seq1, iS1908_comp196739_c0_seq1, iS1908_comp221352_c0_seq1, iS1908_comp145789_c0_seq1, iS1908_comp218678_c0_seq1, iS1908_c354052_g1_i2
GO:1901476	0.0126	carbohydrate transporter activity	F	0.661	13	97	1595	25632	iS1908_comp134158_c0_seq1, iS1908_c346429_g2_i2, iS1908_comp205972_c0_seq1, iS1908_c189364_g1_i1, iS1908_comp216631_c0_seq2, iS1908_comp224894_c0_seq1, iS1908_comp172025_c0_seq1, iS1908_comp214689_c0_seq1, iS1908_comp196739_c0_seq1, iS1908_comp221352_c0_seq1, iS1908_comp145789_c0_seq1, iS1908_comp218678_c0_seq1, iS1908_c354052_g1_i2
GO:0009593	0.0131	detection of chemical stimulus	P	0.682	3	6	1605	25723	iS1908_comp217496_c0_seq1, iS1908_comp206996_c0_seq2, iS1908_comp171827_c1_seq1
GO:0006139	0.0131	nucleobase-containing compound metabolic process	P	0.683	541	7964	1067	17765	iS1908_comp222475_c1_seq3, iS1908_comp89808_c0_seq1, iS1908_comp211576_c0_seq1, iS1908_comp221192_c3_seq1, iS1908_comp219418_c0_seq1, iS1908_comp218515_c0_seq3, iS1908_comp219446_c1_seq1, iS1908_comp213003_c0_seq3, iS1908_comp212804_c0_seq1, iS1908_comp222330_c2_seq4, iS1908_comp222330_c2_seq6, iS1908_comp174342_c0_seq1, iS1908_comp206885_c0_seq1, iS1908_comp195698_c0_seq1, iS1908_comp222886_c0_s…
GO:0015850	0.0133	organic hydroxy compound transport	P	0.688	6	28	1602	25701	iS1908_comp224894_c0_seq1, iS1908_comp172025_c0_seq1, iS1908_comp134158_c0_seq1, iS1908_comp145789_c0_seq1, iS1908_c346429_g2_i2, iS1908_c354052_g1_i2
GO:0016108	0.0137	tetraterpenoid metabolic process	P	0.698	16	132	1592	25597	iS1908_comp215741_c0_seq1, iS1908_comp219374_c0_seq2, iS1908_comp207813_c1_seq1, iS1908_c322902_g1_i1, iS1908_comp206523_c0_seq1, iS1908_comp218459_c1_seq1, iS1908_comp196522_c0_seq1, iS1908_comp217013_c1_seq1, iS1908_comp217207_c0_seq1, iS1908_comp198352_c1_seq2, iS1908_comp213003_c0_seq3, iS1908_comp209713_c0_seq1, iS1908_comp205876_c0_seq1, iS1908_comp219407_c0_seq2, iS1908_comp219059_c0_seq2,…
GO:0016116	0.0137	carotenoid metabolic process	P	0.698	16	132	1592	25597	iS1908_comp215741_c0_seq1, iS1908_comp219374_c0_seq2, iS1908_comp207813_c1_seq1, iS1908_c322902_g1_i1, iS1908_comp206523_c0_seq1, iS1908_comp218459_c1_seq1, iS1908_comp196522_c0_seq1, iS1908_comp217013_c1_seq1, iS1908_comp217207_c0_seq1, iS1908_comp198352_c1_seq2, iS1908_comp213003_c0_seq3, iS1908_comp209713_c0_seq1, iS1908_comp205876_c0_seq1, iS1908_comp219407_c0_seq2, iS1908_comp219059_c0_seq2,…
GO:0004575	0.0139	sucrose alpha-glucosidase activity	F	0.698	5	20	1603	25709	iS1908_comp212838_c1_seq2, iS1908_comp216938_c0_seq2, fB1855_comp148885_c0_seq1, iS1908_comp212838_c0_seq1, iS1908_comp228220_c0_seq1
GO:0009141	0.0139	nucleoside triphosphate metabolic process	P	0.698	61	717	1547	25012	iS1908_c354629_g3_i1, iS1908_comp219281_c0_seq2, iS1908_comp89808_c0_seq1, iS1908_comp221052_c1_seq3, iS1908_comp206814_c0_seq1, iS1908_comp105786_c0_seq1, iS1908_comp210245_c0_seq2, iS1908_comp206996_c0_seq2, iS1908_comp215971_c0_seq1, iS1908_c358774_g1_i2, iS1908_comp214334_c0_seq3, iS1908_comp126338_c0_seq1, iS1908_comp218663_c0_seq3, iS1908_comp222886_c0_seq1, iS1908_comp219448_c0_seq1, iS190…
GO:0000785	0.014	chromatin	C	0.698	28	278	1580	25451	iS1908_comp218957_c0_seq2, iS1908_comp216737_c0_seq1, fB1855_comp171411_c0_seq1, iS1908_comp222661_c0_seq2, iS1908_comp220523_c0_seq3, iS1908_comp218515_c0_seq3, iS1908_comp220442_c0_seq1, iS1908_comp176815_c0_seq1, iS1908_comp203946_c0_seq1, iS1908_comp208710_c0_seq1, iS1908_comp113183_c0_seq1, iS1908_comp207294_c0_seq1, iS1908_comp195698_c0_seq1, iS1908_comp222673_c0_seq6, iS1908_comp220218_c1_…
GO:0046872	0.0142	metal ion binding	F	0.706	377	5426	1231	20303	iS1908_comp214702_c0_seq6, iS1908_comp206266_c0_seq2, iS1908_comp211576_c0_seq1, iS1908_comp210673_c0_seq1, iS1908_comp221730_c0_seq5, iS1908_comp205941_c0_seq2, iS1908_comp222841_c1_seq1, iS1908_comp221192_c3_seq1, iS1908_comp219026_c0_seq2, iS1908_comp221178_c0_seq1, iS1908_comp214516_c0_seq2, iS1908_comp220063_c0_seq1, iS1908_comp219446_c1_seq1, iS1908_comp213003_c0_seq3, iS1908_comp212804_c0_…
GO:0046034	0.0144	ATP metabolic process	P	0.711	59	691	1549	25038	iS1908_c354629_g3_i1, iS1908_comp219281_c0_seq2, iS1908_comp89808_c0_seq1, iS1908_comp221052_c1_seq3, iS1908_comp206814_c0_seq1, iS1908_comp105786_c0_seq1, iS1908_comp210245_c0_seq2, iS1908_comp206996_c0_seq2, iS1908_comp215971_c0_seq1, iS1908_c358774_g1_i2, iS1908_comp214334_c0_seq3, iS1908_comp126338_c0_seq1, iS1908_comp218663_c0_seq3, iS1908_comp222886_c0_seq1, iS1908_comp219448_c0_seq1, iS190…
GO:0043269	0.0155	regulation of ion transport	P	0.757	16	134	1592	25595	iS1908_c376857_g1_i1, iS1908_comp217299_c0_seq1, iS1908_c344699_g1_i2, iS1908_comp188061_c0_seq1, iS1908_comp222643_c0_seq8, iS1908_c210493_g1_i2, iS1908_c358774_g1_i2, iS1908_c358375_g1_i4, iS1908_comp221635_c0_seq3, iS1908_c344699_g1_i1, iS1908_comp128474_c0_seq1, iS1908_c351125_g1_i1, iS1908_comp188061_c1_seq1, iS1908_comp203804_c0_seq1, iS1908_c348133_g1_i2, iS1908_comp197495_c0_seq1
GO:0046128	0.0156	purine ribonucleoside metabolic process	P	0.757	66	791	1542	24938	iS1908_c354629_g3_i1, iS1908_comp219281_c0_seq2, iS1908_comp89808_c0_seq1, iS1908_comp221052_c1_seq3, iS1908_comp206814_c0_seq1, iS1908_comp105786_c0_seq1, iS1908_comp210245_c0_seq2, iS1908_comp206996_c0_seq2, iS1908_comp215971_c0_seq1, iS1908_c358774_g1_i2, iS1908_comp214334_c0_seq3, iS1908_comp126338_c0_seq1, iS1908_comp218663_c0_seq3, iS1908_c269086_g1_i2, iS1908_comp222886_c0_seq1, iS1908_com…
GO:0009628	0.0157	response to abiotic stimulus	P	0.759	110	1417	1498	24312	iS1908_comp105752_c1_seq1, iS1908_comp219281_c0_seq2, iS1908_comp217689_c0_seq1, iS1908_c358774_g1_i2, iS1908_comp177451_c0_seq1, iS1908_comp214416_c1_seq1, iS1908_comp222886_c0_seq1, iS1908_c363573_g1_i6, iS1908_c363573_g1_i5, iS1908_comp222868_c0_seq1, iS1908_comp215858_c0_seq1, iS1908_c376857_g1_i1, iS1908_c363573_g1_i1, iS1908_c344699_g1_i2, iS1908_comp222643_c0_seq8, iS1908_comp218160_c0_seq…
GO:0048046	0.016	apoplast	C	0.769	19	170	1589	25559	iS1908_comp214389_c0_seq1, iS1908_comp208942_c0_seq1, iS1908_c344699_g1_i2, iS1908_comp209711_c0_seq1, iS1908_comp213520_c0_seq1, iS1908_comp218707_c1_seq2, iS1908_comp216028_c0_seq2, iS1908_comp217013_c1_seq1, iS1908_comp220758_c0_seq2, iS1908_comp215971_c0_seq1, iS1908_c358774_g1_i2, iS1908_comp220758_c0_seq4, iS1908_comp218169_c0_seq1, iS1908_comp209194_c0_seq2, iS1908_c344699_g1_i1, iS1908_co…
GO:0042278	0.0163	purine nucleoside metabolic process	P	0.778	66	793	1542	24936	iS1908_c354629_g3_i1, iS1908_comp219281_c0_seq2, iS1908_comp89808_c0_seq1, iS1908_comp221052_c1_seq3, iS1908_comp206814_c0_seq1, iS1908_comp105786_c0_seq1, iS1908_comp210245_c0_seq2, iS1908_comp206996_c0_seq2, iS1908_comp215971_c0_seq1, iS1908_c358774_g1_i2, iS1908_comp214334_c0_seq3, iS1908_comp126338_c0_seq1, iS1908_comp218663_c0_seq3, iS1908_c269086_g1_i2, iS1908_comp222886_c0_seq1, iS1908_com…
GO:0006163	0.0167	purine nucleotide metabolic process	P	0.79	68	822	1540	24907	iS1908_c354629_g3_i1, iS1908_comp219281_c0_seq2, iS1908_comp89808_c0_seq1, iS1908_comp221052_c1_seq3, iS1908_comp206814_c0_seq1, iS1908_comp105786_c0_seq1, iS1908_comp210245_c0_seq2, iS1908_comp206996_c0_seq2, iS1908_comp215971_c0_seq1, iS1908_c358774_g1_i2, iS1908_comp214334_c0_seq3, iS1908_comp126338_c0_seq1, iS1908_comp218663_c0_seq3, iS1908_comp222886_c0_seq1, iS1908_comp219448_c0_seq1, iS190…
GO:0051049	0.0168	regulation of transport	P	0.79	18	159	1590	25570	iS1908_comp217496_c0_seq1, iS1908_c376857_g1_i1, iS1908_comp217299_c0_seq1, iS1908_c344699_g1_i2, iS1908_comp188061_c0_seq1, iS1908_comp206996_c0_seq2, iS1908_comp222643_c0_seq8, iS1908_c210493_g1_i2, iS1908_c358774_g1_i2, iS1908_c358375_g1_i4, iS1908_comp221635_c0_seq3, iS1908_c344699_g1_i1, iS1908_comp128474_c0_seq1, iS1908_c351125_g1_i1, iS1908_comp188061_c1_seq1, iS1908_comp203804_c0_seq1, iS…
GO:0005996	0.0169	monosaccharide metabolic process	P	0.79	61	725	1547	25004	iS1908_comp224822_c0_seq1, iS1908_comp207154_c0_seq2, iS1908_comp89808_c0_seq1, iS1908_comp206814_c0_seq1, iS1908_comp105786_c0_seq1, iS1908_comp220797_c0_seq5, iS1908_comp210245_c0_seq2, iS1908_comp215971_c0_seq1, iS1908_c358774_g1_i2, iS1908_comp102889_c0_seq1, iS1908_comp126338_c0_seq1, iS1908_comp221243_c2_seq1, iS1908_comp216972_c0_seq1, iS1908_comp213117_c0_seq1, iS1908_comp212579_c0_seq2, …
GO:0043169	0.0171	cation binding	F	0.795	379	5476	1229	20253	iS1908_comp214702_c0_seq6, iS1908_comp206266_c0_seq2, iS1908_comp211576_c0_seq1, iS1908_comp210673_c0_seq1, iS1908_comp221730_c0_seq5, iS1908_comp205941_c0_seq2, iS1908_comp222841_c1_seq1, iS1908_comp221192_c3_seq1, iS1908_comp219026_c0_seq2, iS1908_comp221178_c0_seq1, iS1908_comp214516_c0_seq2, iS1908_comp220063_c0_seq1, iS1908_comp219446_c1_seq1, iS1908_comp213003_c0_seq3, iS1908_comp212804_c0_…
GO:0045490	0.0172	pectin catabolic process	P	0.796	7	39	1601	25690	iS1908_c348251_g1_i2, iS1908_comp173857_c0_seq2, iS1908_comp213244_c1_seq2, iS1908_comp104980_c0_seq1, iS1908_comp195829_c0_seq1, iS1908_comp171361_c0_seq2, iS1908_comp219792_c0_seq1
GO:0006633	0.0173	fatty acid biosynthetic process	P	0.796	26	258	1582	25471	iS1908_comp215741_c0_seq1, iS1908_c322902_g1_i1, iS1908_comp203648_c0_seq3, iS1908_comp220682_c0_seq10, iS1908_comp198352_c1_seq2, iS1908_comp213003_c0_seq3, iS1908_comp174023_c0_seq2, iS1908_c321686_g1_i1, iS1908_comp197480_c0_seq2, iS1908_comp193553_c0_seq1, iS1908_comp218723_c0_seq3, iS1908_comp221811_c0_seq1, iS1908_comp203804_c0_seq1, iS1908_comp220925_c0_seq6, iS1908_comp219137_c0_seq2, iS1…
GO:0000177	0.0178	cytoplasmic exosome (RNase complex)	C	0.801	3	7	1605	25722	iS1908_comp221589_c0_seq3, iS1908_comp221589_c0_seq7, iS1908_comp211865_c0_seq1
GO:0034475	0.0178	U4 snRNA 3'-end processing	P	0.801	3	7	1605	25722	iS1908_comp221589_c0_seq3, iS1908_comp221589_c0_seq7, iS1908_comp211865_c0_seq1
GO:0005618	0.0189	cell wall	C	0.801	27	273	1581	25456	iS1908_comp207154_c0_seq2, iS1908_comp210673_c0_seq1, iS1908_comp173857_c0_seq2, iS1908_comp218707_c1_seq1, iS1908_comp213520_c0_seq1, iS1908_comp218707_c1_seq2, iS1908_comp216480_c0_seq2, iS1908_comp192497_c0_seq1, iS1908_c344699_g1_i1, iS1908_comp221243_c2_seq1, iS1908_comp186742_c0_seq1, iS1908_comp178371_c0_seq1, iS1908_c286402_g1_i1, iS1908_c318086_g1_i1, iS1908_comp211401_c0_seq1, iS1908_c3…
GO:0004564	0.0191	beta-fructofuranosidase activity	F	0.801	5	22	1603	25707	iS1908_comp212838_c1_seq2, iS1908_comp216938_c0_seq2, fB1855_comp148885_c0_seq1, iS1908_comp212838_c0_seq1, iS1908_comp228220_c0_seq1
GO:0004322	0.0192	ferroxidase activity	F	0.801	2	2	1606	25727	iS1908_c360536_g2_i2, iS1908_comp220063_c0_seq1
GO:0006723	0.0192	cuticle hydrocarbon biosynthetic process	P	0.801	2	2	1606	25727	iS1908_comp193553_c0_seq1, iS1908_comp212476_c2_seq1
GO:0016724	0.0192	oxidoreductase activity, oxidizing metal ions, oxygen as acceptor	F	0.801	2	2	1606	25727	iS1908_c360536_g2_i2, iS1908_comp220063_c0_seq1
GO:0033728	0.0192	divinyl chlorophyllide a 8-vinyl-reductase activity	F	0.801	2	2	1606	25727	iS1908_comp207813_c1_seq1, iS1908_comp202406_c0_seq1
GO:0043235	0.0192	receptor complex	C	0.801	2	2	1606	25727	iS1908_comp205123_c0_seq1, iS1908_comp214682_c0_seq1
GO:0043447	0.0192	alkane biosynthetic process	P	0.801	2	2	1606	25727	iS1908_comp193553_c0_seq1, iS1908_comp212476_c2_seq1
GO:0046822	0.0192	regulation of nucleocytoplasmic transport	P	0.801	2	2	1606	25727	iS1908_comp217496_c0_seq1, iS1908_comp206996_c0_seq2
GO:0046824	0.0192	positive regulation of nucleocytoplasmic transport	P	0.801	2	2	1606	25727	iS1908_comp217496_c0_seq1, iS1908_comp206996_c0_seq2
GO:0046825	0.0192	regulation of protein export from nucleus	P	0.801	2	2	1606	25727	iS1908_comp217496_c0_seq1, iS1908_comp206996_c0_seq2
GO:0046827	0.0192	positive regulation of protein export from nucleus	P	0.801	2	2	1606	25727	iS1908_comp217496_c0_seq1, iS1908_comp206996_c0_seq2
GO:0051744	0.0192	3,8-divinyl protochlorophyllide a 8-vinyl reductase activity	F	0.801	2	2	1606	25727	iS1908_comp207813_c1_seq1, iS1908_comp202406_c0_seq1
GO:1903649	0.0192	regulation of cytoplasmic transport	P	0.801	2	2	1606	25727	iS1908_comp217496_c0_seq1, iS1908_comp206996_c0_seq2
GO:1903651	0.0192	positive regulation of cytoplasmic transport	P	0.801	2	2	1606	25727	iS1908_comp217496_c0_seq1, iS1908_comp206996_c0_seq2
GO:0006875	0.0202	cellular metal ion homeostasis	P	0.841	10	71	1598	25658	iS1908_comp214702_c0_seq6, iS1908_c88059_g1_i1, iS1908_comp211794_c0_seq2, iS1908_comp211546_c0_seq1, iS1908_comp215799_c0_seq1, iS1908_comp215799_c0_seq3, iS1908_comp205967_c0_seq1, iS1908_comp145033_c0_seq1, iS1908_c360536_g2_i2, iS1908_comp220063_c0_seq1
GO:0019344	0.0206	cysteine biosynthetic process	P	0.853	17	151	1591	25578	iS1908_comp208942_c0_seq1, iS1908_comp117497_c0_seq1, iS1908_comp205309_c0_seq1, iS1908_comp209147_c0_seq2, iS1908_comp207813_c1_seq1, iS1908_comp216539_c0_seq1, iS1908_c322902_g1_i1, iS1908_comp210192_c0_seq2, iS1908_comp217299_c0_seq1, iS1908_c358793_g1_i3, iS1908_c358793_g1_i2, iS1908_comp196522_c0_seq1, iS1908_comp221262_c0_seq4, iS1908_c358375_g1_i4, iS1908_c348133_g1_i2, iS1908_c359918_g1_i…
GO:0030312	0.0212	external encapsulating structure	C	0.86	27	276	1581	25453	iS1908_comp207154_c0_seq2, iS1908_comp210673_c0_seq1, iS1908_comp173857_c0_seq2, iS1908_comp218707_c1_seq1, iS1908_comp213520_c0_seq1, iS1908_comp218707_c1_seq2, iS1908_comp216480_c0_seq2, iS1908_comp192497_c0_seq1, iS1908_c344699_g1_i1, iS1908_comp221243_c2_seq1, iS1908_comp186742_c0_seq1, iS1908_comp178371_c0_seq1, iS1908_c286402_g1_i1, iS1908_c318086_g1_i1, iS1908_comp211401_c0_seq1, iS1908_c3…
GO:0006733	0.0213	oxidoreduction coenzyme metabolic process	P	0.86	64	777	1544	24952	iS1908_comp219281_c0_seq2, iS1908_comp89808_c0_seq1, iS1908_comp206814_c0_seq1, iS1908_comp105786_c0_seq1, iS1908_comp196522_c0_seq1, iS1908_comp210245_c0_seq2, iS1908_comp217013_c1_seq1, iS1908_comp206996_c0_seq2, iS1908_comp215971_c0_seq1, iS1908_comp213003_c0_seq3, iS1908_c358774_g1_i2, iS1908_comp126338_c0_seq1, iS1908_comp222886_c0_seq1, iS1908_c361884_g4_i2, iS1908_comp207813_c1_seq1, iS190…
GO:0004298	0.0214	threonine-type endopeptidase activity	F	0.86	7	41	1601	25688	iS1908_c355541_g2_i3, iS1908_comp218132_c0_seq1, iS1908_comp217083_c0_seq1, iS1908_comp220758_c0_seq2, iS1908_comp218132_c0_seq5, iS1908_comp211793_c0_seq1, iS1908_comp220758_c0_seq4
GO:0005839	0.0214	proteasome core complex	C	0.86	7	41	1601	25688	iS1908_c355541_g2_i3, iS1908_comp218132_c0_seq1, iS1908_comp217083_c0_seq1, iS1908_comp220758_c0_seq2, iS1908_comp218132_c0_seq5, iS1908_comp211793_c0_seq1, iS1908_comp220758_c0_seq4
GO:0070003	0.0214	threonine-type peptidase activity	F	0.86	7	41	1601	25688	iS1908_c355541_g2_i3, iS1908_comp218132_c0_seq1, iS1908_comp217083_c0_seq1, iS1908_comp220758_c0_seq2, iS1908_comp218132_c0_seq5, iS1908_comp211793_c0_seq1, iS1908_comp220758_c0_seq4
GO:0043043	0.0225	peptide biosynthetic process	P	0.896	84	1063	1524	24666	iS1908_comp217381_c0_seq1, iS1908_comp207154_c0_seq2, iS1908_comp220119_c1_seq1, iS1908_comp206266_c0_seq2, iS1908_comp218607_c0_seq3, iS1908_comp221221_c1_seq3, iS1908_comp214439_c0_seq1, iS1908_comp171913_c0_seq1, iS1908_comp204957_c0_seq1, iS1908_comp204828_c0_seq1, iS1908_comp105809_c0_seq1, iS1908_comp216480_c0_seq2, iS1908_comp216778_c0_seq1, iS1908_comp206157_c0_seq2, iS1908_comp213577_c0_…
GO:0090329	0.0227	regulation of DNA-dependent DNA replication	P	0.896	4	15	1604	25714	iS1908_comp221589_c0_seq3, iS1908_c350817_g1_i1, iS1908_comp221589_c0_seq7, iS1908_comp219826_c0_seq1
GO:0006970	0.0229	response to osmotic stress	P	0.896	31	330	1577	25399	iS1908_comp195493_c0_seq1, iS1908_comp219281_c0_seq2, iS1908_comp205467_c0_seq1, iS1908_comp216539_c0_seq1, iS1908_comp217748_c0_seq2, iS1908_comp218167_c0_seq3, iS1908_comp216490_c0_seq1, iS1908_comp206996_c0_seq2, iS1908_comp215971_c0_seq1, iS1908_comp214515_c0_seq2, iS1908_comp197480_c0_seq2, iS1908_c269086_g1_i2, iS1908_comp192497_c0_seq1, iS1908_comp214416_c1_seq1, iS1908_comp203804_c0_seq1,…
GO:0006412	0.0234	translation	P	0.896	83	1051	1525	24678	iS1908_comp217381_c0_seq1, iS1908_comp207154_c0_seq2, iS1908_comp220119_c1_seq1, iS1908_comp206266_c0_seq2, iS1908_comp218607_c0_seq3, iS1908_comp221221_c1_seq3, iS1908_comp214439_c0_seq1, iS1908_comp171913_c0_seq1, iS1908_comp204957_c0_seq1, iS1908_comp204828_c0_seq1, iS1908_comp105809_c0_seq1, iS1908_comp216480_c0_seq2, iS1908_comp216778_c0_seq1, iS1908_comp206157_c0_seq2, iS1908_comp213577_c0_…
GO:0005199	0.0235	structural constituent of cell wall	F	0.896	3	8	1605	25721	iS1908_comp211794_c0_seq2, iS1908_comp208794_c0_seq1, iS1908_comp178371_c0_seq1
GO:0005744	0.0235	mitochondrial inner membrane presequence translocase complex	C	0.896	3	8	1605	25721	iS1908_comp207889_c1_seq1, iS1908_comp197587_c1_seq1, iS1908_comp216755_c0_seq2
GO:0006879	0.0235	cellular iron ion homeostasis	P	0.896	3	8	1605	25721	iS1908_comp145033_c0_seq1, iS1908_c360536_g2_i2, iS1908_comp220063_c0_seq1
GO:0016180	0.0235	snRNA processing	P	0.896	3	8	1605	25721	iS1908_comp221589_c0_seq3, iS1908_comp221589_c0_seq7, iS1908_comp211865_c0_seq1
GO:0034427	0.0235	nuclear-transcribed mRNA catabolic process, exonucleolytic, 3'-5'	P	0.896	3	8	1605	25721	iS1908_comp221589_c0_seq3, iS1908_comp221589_c0_seq7, iS1908_comp211865_c0_seq1
GO:0034472	0.0235	snRNA 3'-end processing	P	0.896	3	8	1605	25721	iS1908_comp221589_c0_seq3, iS1908_comp221589_c0_seq7, iS1908_comp211865_c0_seq1
GO:0016891	0.0235	endoribonuclease activity, producing 5'-phosphomonoesters	F	0.896	14	118	1594	25611	iS1908_comp222473_c0_seq3, iS1908_comp222702_c0_seq2, iS1908_comp222731_c0_seq3, iS1908_comp219160_c0_seq1, iS1908_c374900_g1_i1, iS1908_comp221943_c1_seq1, iS1908_comp204943_c0_seq1, iS1908_comp219340_c3_seq1, iS1908_comp221782_c1_seq1, iS1908_comp221647_c0_seq6, iS1908_comp221817_c0_seq1, iS1908_comp219774_c0_seq1, iS1908_comp217202_c0_seq1, iS1908_comp219305_c1_seq2
GO:0004185	0.0237	serine-type carboxypeptidase activity	F	0.898	8	52	1600	25677	iS1908_comp102356_c0_seq1, iS1908_comp196292_c0_seq1, iS1908_comp103493_c0_seq1, iS1908_comp196046_c0_seq1, iS1908_comp217037_c0_seq1, iS1908_comp186742_c0_seq1, iS1908_c355374_g1_i2, iS1908_comp206451_c0_seq1
GO:0006631	0.0242	fatty acid metabolic process	P	0.912	41	465	1567	25264	iS1908_comp105752_c1_seq1, iS1908_comp219281_c0_seq2, iS1908_comp215741_c0_seq1, iS1908_comp217748_c0_seq2, iS1908_c322902_g1_i1, iS1908_comp203648_c0_seq3, iS1908_comp220682_c0_seq10, iS1908_comp198352_c1_seq2, iS1908_comp106860_c0_seq1, iS1908_comp213003_c0_seq3, iS1908_comp212770_c0_seq2, iS1908_comp177151_c0_seq1, iS1908_comp174023_c0_seq2, iS1908_c321686_g1_i1, iS1908_comp220600_c0_seq2, iS1…
GO:0006725	0.0244	cellular aromatic compound metabolic process	P	0.917	574	8559	1034	17170	iS1908_comp222475_c1_seq3, iS1908_comp89808_c0_seq1, iS1908_comp211576_c0_seq1, iS1908_comp221192_c3_seq1, iS1908_comp219418_c0_seq1, iS1908_comp220063_c0_seq1, iS1908_comp218515_c0_seq3, iS1908_comp219446_c1_seq1, iS1908_comp213003_c0_seq3, iS1908_comp208543_c1_seq1, iS1908_comp212804_c0_seq1, iS1908_comp222330_c2_seq4, iS1908_comp222330_c2_seq6, iS1908_comp174342_c0_seq1, iS1908_comp206885_c0_s…
GO:0005506	0.0263	iron ion binding	F	0.974	25	256	1583	25473	iS1908_comp207154_c0_seq2, iS1908_comp105752_c1_seq1, iS1908_comp215741_c0_seq1, iS1908_comp211668_c0_seq1, iS1908_comp127015_c0_seq1, iS1908_comp176320_c0_seq1, iS1908_comp220063_c0_seq1, iS1908_comp220549_c1_seq1, iS1908_comp218024_c0_seq3, iS1908_comp174023_c0_seq2, iS1908_comp217931_c2_seq1, iS1908_comp193553_c0_seq1, iS1908_comp174265_c0_seq1, iS1908_c377428_g1_i1, iS1908_comp220925_c0_seq6,…
GO:0019773	0.0271	proteasome core complex, alpha-subunit complex	C	0.974	4	16	1604	25713	iS1908_comp217083_c0_seq1, iS1908_comp220758_c0_seq2, iS1908_comp211793_c0_seq1, iS1908_comp220758_c0_seq4
GO:0051053	0.0271	negative regulation of DNA metabolic process	P	0.974	4	16	1604	25713	iS1908_comp221589_c0_seq3, iS1908_c350817_g1_i1, iS1908_comp221589_c0_seq7, iS1908_comp219826_c0_seq1
GO:0010256	0.0271	endomembrane system organization	P	0.974	19	181	1589	25548	iS1908_comp217235_c2_seq1, iS1908_comp219281_c0_seq2, iS1908_comp217496_c0_seq1, iS1908_comp217115_c0_seq1, iS1908_comp218799_c0_seq2, iS1908_comp205467_c0_seq1, iS1908_comp216539_c0_seq1, iS1908_comp217748_c0_seq2, iS1908_c355541_g2_i3, iS1908_comp218167_c0_seq3, iS1908_comp210119_c0_seq2, iS1908_comp206996_c0_seq2, iS1908_comp177111_c0_seq1, iS1908_comp220758_c0_seq2, iS1908_comp215971_c0_seq1,…
GO:0009126	0.0277	purine nucleoside monophosphate metabolic process	P	0.974	60	733	1548	24996	iS1908_c354629_g3_i1, iS1908_comp219281_c0_seq2, iS1908_comp89808_c0_seq1, iS1908_comp221052_c1_seq3, iS1908_comp206814_c0_seq1, iS1908_comp105786_c0_seq1, iS1908_comp210245_c0_seq2, iS1908_comp206996_c0_seq2, iS1908_comp215971_c0_seq1, iS1908_c358774_g1_i2, iS1908_comp214334_c0_seq3, iS1908_comp126338_c0_seq1, iS1908_comp218663_c0_seq3, iS1908_comp222886_c0_seq1, iS1908_comp219448_c0_seq1, iS190…
GO:0009167	0.0277	purine ribonucleoside monophosphate metabolic process	P	0.974	60	733	1548	24996	iS1908_c354629_g3_i1, iS1908_comp219281_c0_seq2, iS1908_comp89808_c0_seq1, iS1908_comp221052_c1_seq3, iS1908_comp206814_c0_seq1, iS1908_comp105786_c0_seq1, iS1908_comp210245_c0_seq2, iS1908_comp206996_c0_seq2, iS1908_comp215971_c0_seq1, iS1908_c358774_g1_i2, iS1908_comp214334_c0_seq3, iS1908_comp126338_c0_seq1, iS1908_comp218663_c0_seq3, iS1908_comp222886_c0_seq1, iS1908_comp219448_c0_seq1, iS190…
GO:0016866	0.0279	intramolecular transferase activity	F	0.974	14	121	1594	25608	iS1908_comp217740_c0_seq1, iS1908_comp220218_c1_seq1, fB1855_comp171411_c0_seq1, iS1908_comp216972_c0_seq1, iS1908_comp209364_c0_seq1, iS1908_comp220022_c0_seq2, iS1908_comp210245_c0_seq2, iS1908_comp207075_c0_seq1, iS1908_comp214515_c0_seq2, iS1908_comp221240_c1_seq4, iS1908_comp212735_c0_seq1, iS1908_comp128474_c0_seq1, iS1908_comp218173_c0_seq1, iS1908_comp216846_c0_seq1
GO:0016893	0.0279	endonuclease activity, active with either ribo- or deoxyribonucleic acids and producing 5'-phosphomonoesters	F	0.974	14	121	1594	25608	iS1908_comp222473_c0_seq3, iS1908_comp222702_c0_seq2, iS1908_comp222731_c0_seq3, iS1908_comp219160_c0_seq1, iS1908_c374900_g1_i1, iS1908_comp221943_c1_seq1, iS1908_comp204943_c0_seq1, iS1908_comp219340_c3_seq1, iS1908_comp221782_c1_seq1, iS1908_comp221647_c0_seq6, iS1908_comp221817_c0_seq1, iS1908_comp219774_c0_seq1, iS1908_comp217202_c0_seq1, iS1908_comp219305_c1_seq2
GO:0005576	0.0283	extracellular region	C	0.974	33	363	1575	25366	iS1908_comp208942_c0_seq1, iS1908_comp173857_c0_seq2, iS1908_comp209711_c0_seq1, iS1908_comp213520_c0_seq1, iS1908_comp218707_c1_seq2, iS1908_comp217013_c1_seq1, iS1908_comp214628_c0_seq1, iS1908_comp209999_c0_seq2, iS1908_comp215971_c0_seq1, iS1908_c358774_g1_i2, iS1908_comp221176_c0_seq1, iS1908_comp209194_c0_seq2, iS1908_c344699_g1_i1, iS1908_comp221243_c2_seq1, iS1908_comp222807_c0_seq1, iS19…
GO:0001047	0.03	core promoter binding	F	0.974	3	9	1605	25720	iS1908_comp172241_c0_seq2, iS1908_comp172241_c0_seq1, iS1908_comp193212_c0_seq1
GO:0005986	0.03	sucrose biosynthetic process	P	0.974	3	9	1605	25720	iS1908_comp208942_c0_seq1, iS1908_comp202789_c0_seq2, iS1908_comp217919_c0_seq2
GO:0071027	0.03	nuclear RNA surveillance	P	0.974	3	9	1605	25720	iS1908_comp221589_c0_seq3, iS1908_comp221589_c0_seq7, iS1908_comp211865_c0_seq1
GO:0071028	0.03	nuclear mRNA surveillance	P	0.974	3	9	1605	25720	iS1908_comp221589_c0_seq3, iS1908_comp221589_c0_seq7, iS1908_comp211865_c0_seq1
GO:0043228	0.0302	non-membrane-bounded organelle	C	0.974	130	1752	1478	23977	iS1908_comp220119_c1_seq1, iS1908_comp206266_c0_seq2, iS1908_comp118071_c0_seq1, iS1908_comp205941_c0_seq2, iS1908_comp211865_c0_seq1, iS1908_comp207152_c0_seq1, iS1908_comp222661_c0_seq2, iS1908_comp220523_c0_seq3, iS1908_comp218515_c0_seq3, iS1908_comp220442_c0_seq1, iS1908_comp214439_c0_seq1, iS1908_comp208543_c1_seq1, iS1908_comp208710_c0_seq1, iS1908_comp204828_c0_seq1, iS1908_comp105809_c0_…
GO:0043232	0.0302	intracellular non-membrane-bounded organelle	C	0.974	130	1752	1478	23977	iS1908_comp220119_c1_seq1, iS1908_comp206266_c0_seq2, iS1908_comp118071_c0_seq1, iS1908_comp205941_c0_seq2, iS1908_comp211865_c0_seq1, iS1908_comp207152_c0_seq1, iS1908_comp222661_c0_seq2, iS1908_comp220523_c0_seq3, iS1908_comp218515_c0_seq3, iS1908_comp220442_c0_seq1, iS1908_comp214439_c0_seq1, iS1908_comp208543_c1_seq1, iS1908_comp208710_c0_seq1, iS1908_comp204828_c0_seq1, iS1908_comp105809_c0_…
GO:0004489	0.0307	methylenetetrahydrofolate reductase (NAD(P)H) activity	F	0.974	2	3	1606	25726	iS1908_comp216015_c0_seq1, iS1908_comp211567_c0_seq2
GO:0005242	0.0307	inward rectifier potassium channel activity	F	0.974	2	3	1606	25726	iS1908_comp205123_c0_seq1, iS1908_comp214682_c0_seq1
GO:0006121	0.0307	mitochondrial electron transport, succinate to ubiquinone	P	0.974	2	3	1606	25726	iS1908_comp214658_c0_seq1, iS1908_comp172037_c1_seq2
GO:0009922	0.0307	fatty acid elongase activity	F	0.974	2	3	1606	25726	iS1908_c321686_g1_i1, iS1908_comp197480_c0_seq2
GO:0009923	0.0307	fatty acid elongase complex	C	0.974	2	3	1606	25726	iS1908_c321686_g1_i1, iS1908_comp197480_c0_seq2
GO:0032388	0.0307	positive regulation of intracellular transport	P	0.974	2	3	1606	25726	iS1908_comp217496_c0_seq1, iS1908_comp206996_c0_seq2
GO:0033157	0.0307	regulation of intracellular protein transport	P	0.974	2	3	1606	25726	iS1908_comp217496_c0_seq1, iS1908_comp206996_c0_seq2
GO:0034473	0.0307	U1 snRNA 3'-end processing	P	0.974	2	3	1606	25726	iS1908_comp221589_c0_seq3, iS1908_comp221589_c0_seq7
GO:0034476	0.0307	U5 snRNA 3'-end processing	P	0.974	2	3	1606	25726	iS1908_comp221589_c0_seq3, iS1908_comp221589_c0_seq7
GO:0045005	0.0307	DNA-dependent DNA replication maintenance of fidelity	P	0.974	2	3	1606	25726	iS1908_comp221589_c0_seq3, iS1908_comp221589_c0_seq7
GO:0050982	0.0307	detection of mechanical stimulus	P	0.974	2	3	1606	25726	iS1908_comp218416_c1_seq1, iS1908_comp218416_c0_seq1
GO:0051222	0.0307	positive regulation of protein transport	P	0.974	2	3	1606	25726	iS1908_comp217496_c0_seq1, iS1908_comp206996_c0_seq2
GO:0051223	0.0307	regulation of protein transport	P	0.974	2	3	1606	25726	iS1908_comp217496_c0_seq1, iS1908_comp206996_c0_seq2
GO:0070201	0.0307	regulation of establishment of protein localization	P	0.974	2	3	1606	25726	iS1908_comp217496_c0_seq1, iS1908_comp206996_c0_seq2
GO:0071042	0.0307	nuclear polyadenylation-dependent mRNA catabolic process	P	0.974	2	3	1606	25726	iS1908_comp221589_c0_seq3, iS1908_comp221589_c0_seq7
GO:0071047	0.0307	polyadenylation-dependent mRNA catabolic process	P	0.974	2	3	1606	25726	iS1908_comp221589_c0_seq3, iS1908_comp221589_c0_seq7
GO:0090316	0.0307	positive regulation of intracellular protein transport	P	0.974	2	3	1606	25726	iS1908_comp217496_c0_seq1, iS1908_comp206996_c0_seq2
GO:1903827	0.0307	regulation of cellular protein localization	P	0.974	2	3	1606	25726	iS1908_comp217496_c0_seq1, iS1908_comp206996_c0_seq2
GO:1903829	0.0307	positive regulation of cellular protein localization	P	0.974	2	3	1606	25726	iS1908_comp217496_c0_seq1, iS1908_comp206996_c0_seq2
GO:1904951	0.0307	positive regulation of establishment of protein localization	P	0.974	2	3	1606	25726	iS1908_comp217496_c0_seq1, iS1908_comp206996_c0_seq2
GO:0004180	0.0308	carboxypeptidase activity	F	0.974	8	55	1600	25674	iS1908_comp102356_c0_seq1, iS1908_comp196292_c0_seq1, iS1908_comp103493_c0_seq1, iS1908_comp196046_c0_seq1, iS1908_comp217037_c0_seq1, iS1908_comp186742_c0_seq1, iS1908_c355374_g1_i2, iS1908_comp206451_c0_seq1
GO:0043531	0.0308	ADP binding	F	0.974	8	55	1600	25674	iS1908_comp222687_c0_seq1, iS1908_comp221886_c0_seq4, iS1908_c344699_g1_i2, iS1908_c344699_g1_i1, iS1908_comp222544_c0_seq4, iS1908_comp155665_c0_seq1, fB1855_comp83974_c0_seq1, iS1908_comp222330_c1_seq1
GO:0009744	0.031	response to sucrose	P	0.974	11	88	1597	25641	iS1908_comp214389_c0_seq1, iS1908_c358375_g1_i4, iS1908_comp206364_c0_seq1, iS1908_c376857_g1_i1, iS1908_comp217748_c0_seq2, iS1908_comp217299_c0_seq1, iS1908_c344699_g1_i2, iS1908_c344699_g1_i1, iS1908_comp222643_c0_seq8, iS1908_c348133_g1_i2, iS1908_c358774_g1_i2
GO:0034285	0.031	response to disaccharide	P	0.974	11	88	1597	25641	iS1908_comp214389_c0_seq1, iS1908_c358375_g1_i4, iS1908_comp206364_c0_seq1, iS1908_c376857_g1_i1, iS1908_comp217748_c0_seq2, iS1908_comp217299_c0_seq1, iS1908_c344699_g1_i2, iS1908_c344699_g1_i1, iS1908_comp222643_c0_seq8, iS1908_c348133_g1_i2, iS1908_c358774_g1_i2
GO:0009415	0.031	response to water	P	0.974	16	147	1592	25582	iS1908_comp218927_c0_seq1, iS1908_c346429_g2_i2, iS1908_comp212390_c0_seq1, iS1908_comp213520_c0_seq1, iS1908_comp215773_c0_seq2, iS1908_comp215971_c0_seq1, iS1908_comp116478_c0_seq1, iS1908_comp218130_c0_seq2, iS1908_comp222889_c0_seq1, iS1908_comp192930_c0_seq1, iS1908_c350817_g1_i1, iS1908_c331349_g1_i2, iS1908_comp214416_c1_seq1, iS1908_comp203804_c0_seq1, iS1908_comp219826_c0_seq1, iS1908_co…
GO:0015079	0.0315	potassium ion transmembrane transporter activity	F	0.985	9	66	1599	25663	iS1908_c317351_g1_i1, iS1908_comp99962_c0_seq1, iS1908_comp210167_c0_seq3, iS1908_comp202653_c0_seq1, iS1908_comp215305_c0_seq2, iS1908_comp205123_c0_seq1, iS1908_comp212542_c1_seq2, iS1908_comp214682_c0_seq1, iS1908_comp220097_c0_seq1
GO:0009070	0.0316	serine family amino acid biosynthetic process	P	0.985	18	172	1590	25557	iS1908_comp208942_c0_seq1, iS1908_comp117497_c0_seq1, iS1908_comp205309_c0_seq1, iS1908_comp209147_c0_seq2, iS1908_comp207813_c1_seq1, iS1908_comp216539_c0_seq1, iS1908_comp225567_c0_seq1, iS1908_c322902_g1_i1, iS1908_comp210192_c0_seq2, iS1908_comp217299_c0_seq1, iS1908_c358793_g1_i3, iS1908_c358793_g1_i2, iS1908_comp196522_c0_seq1, iS1908_comp221262_c0_seq4, iS1908_c358375_g1_i4, iS1908_c348133…
GO:0009150	0.0318	purine ribonucleotide metabolic process	P	0.985	64	796	1544	24933	iS1908_c354629_g3_i1, iS1908_comp219281_c0_seq2, iS1908_comp89808_c0_seq1, iS1908_comp221052_c1_seq3, iS1908_comp206814_c0_seq1, iS1908_comp105786_c0_seq1, iS1908_comp210245_c0_seq2, iS1908_comp206996_c0_seq2, iS1908_comp215971_c0_seq1, iS1908_c358774_g1_i2, iS1908_comp214334_c0_seq3, iS1908_comp126338_c0_seq1, iS1908_comp218663_c0_seq3, iS1908_comp222886_c0_seq1, iS1908_comp219448_c0_seq1, iS190…
GO:0016837	0.032	carbon-oxygen lyase activity, acting on polysaccharides	F	0.985	4	17	1604	25712	iS1908_comp213244_c1_seq2, iS1908_comp104980_c0_seq1, iS1908_comp195829_c0_seq1, iS1908_comp171361_c0_seq2
GO:0030570	0.032	pectate lyase activity	F	0.985	4	17	1604	25712	iS1908_comp213244_c1_seq2, iS1908_comp104980_c0_seq1, iS1908_comp195829_c0_seq1, iS1908_comp171361_c0_seq2
GO:0042537	0.0328	benzene-containing compound metabolic process	P	1	14	124	1594	25605	iS1908_comp193023_c0_seq2, iS1908_comp208942_c0_seq1, iS1908_comp211576_c0_seq1, iS1908_comp211401_c0_seq1, iS1908_c344699_g1_i2, iS1908_comp173618_c0_seq1, iS1908_comp212770_c0_seq2, iS1908_comp218169_c0_seq1, iS1908_comp210753_c0_seq1, iS1908_c344699_g1_i1, iS1908_comp222886_c0_seq1, iS1908_c348133_g1_i2, iS1908_comp197495_c0_seq1, iS1908_comp214657_c0_seq2
GO:1901657	0.0329	glycosyl compound metabolic process	P	1	76	969	1532	24760	iS1908_c354629_g3_i1, iS1908_comp219281_c0_seq2, iS1908_comp89808_c0_seq1, iS1908_comp221052_c1_seq3, iS1908_comp206814_c0_seq1, iS1908_comp195431_c0_seq1, iS1908_comp206523_c0_seq1, iS1908_comp105786_c0_seq1, iS1908_comp210245_c0_seq2, iS1908_comp206996_c0_seq2, iS1908_comp215971_c0_seq1, iS1908_c358774_g1_i2, iS1908_comp214334_c0_seq3, iS1908_comp126338_c0_seq1, iS1908_comp218663_c0_seq3, iS190…
GO:0017177	0.0332	glucosidase II complex	C	1	5	26	1603	25703	iS1908_comp212838_c1_seq2, iS1908_comp216938_c0_seq2, fB1855_comp148885_c0_seq1, iS1908_comp212838_c0_seq1, iS1908_comp228220_c0_seq1
GO:0050801	0.0361	ion homeostasis	P	1	21	213	1587	25516	iS1908_comp214702_c0_seq6, iS1908_c88059_g1_i1, iS1908_comp211546_c0_seq1, iS1908_comp221052_c1_seq3, iS1908_comp117497_c0_seq1, iS1908_comp210888_c0_seq2, iS1908_comp210192_c0_seq2, iS1908_c358793_g1_i3, iS1908_comp145033_c0_seq1, iS1908_c358793_g1_i2, iS1908_c360536_g2_i2, iS1908_comp222643_c0_seq8, iS1908_comp220063_c0_seq1, iS1908_c268597_g1_i1, iS1908_comp211794_c0_seq2, iS1908_comp215799_c0…
GO:0000272	0.0364	polysaccharide catabolic process	P	1	14	126	1594	25603	iS1908_c322902_g1_i1, iS1908_comp173857_c0_seq2, iS1908_comp213244_c1_seq2, iS1908_comp217919_c0_seq2, iS1908_comp173802_c0_seq1, iS1908_comp209999_c0_seq2, iS1908_comp195829_c0_seq1, iS1908_c348251_g1_i2, iS1908_comp226185_c0_seq1, iS1908_comp202789_c0_seq2, iS1908_comp104980_c0_seq1, iS1908_comp214657_c0_seq2, iS1908_comp171361_c0_seq2, iS1908_comp219792_c0_seq1
GO:0055080	0.0372	cation homeostasis	P	1	20	201	1588	25528	iS1908_comp214702_c0_seq6, iS1908_c88059_g1_i1, iS1908_comp211546_c0_seq1, iS1908_comp221052_c1_seq3, iS1908_comp117497_c0_seq1, iS1908_comp210888_c0_seq2, iS1908_comp210192_c0_seq2, iS1908_c358793_g1_i3, iS1908_comp145033_c0_seq1, iS1908_c358793_g1_i2, iS1908_c360536_g2_i2, iS1908_comp222643_c0_seq8, iS1908_comp220063_c0_seq1, iS1908_c268597_g1_i1, iS1908_comp211794_c0_seq2, iS1908_comp215799_c0…
GO:0000176	0.0373	nuclear exosome (RNase complex)	C	1	3	10	1605	25719	iS1908_comp221589_c0_seq3, iS1908_comp221589_c0_seq7, iS1908_comp211865_c0_seq1
GO:0042132	0.0373	fructose 1,6-bisphosphate 1-phosphatase activity	F	1	3	10	1605	25719	iS1908_comp208942_c0_seq1, iS1908_comp202789_c0_seq2, iS1908_comp217919_c0_seq2
GO:0070652	0.0373	HAUS complex	C	1	3	10	1605	25719	iS1908_comp118071_c0_seq1, iS1908_comp210787_c0_seq1, iS1908_comp215744_c0_seq2
GO:0071025	0.0373	RNA surveillance	P	1	3	10	1605	25719	iS1908_comp221589_c0_seq3, iS1908_comp221589_c0_seq7, iS1908_comp211865_c0_seq1
GO:0050308	0.0373	sugar-phosphatase activity	F	1	4	18	1604	25711	iS1908_comp208942_c0_seq1, iS1908_comp202789_c0_seq2, iS1908_comp217919_c0_seq2, iS1908_comp173802_c0_seq1
GO:0045047	0.0375	protein targeting to ER	P	1	5	27	1603	25702	iS1908_comp197116_c0_seq1, iS1908_comp220511_c0_seq1, iS1908_comp216778_c0_seq1, iS1908_comp212870_c0_seq1, iS1908_comp198356_c0_seq1
GO:0072599	0.0375	establishment of protein localization to endoplasmic reticulum	P	1	5	27	1603	25702	iS1908_comp197116_c0_seq1, iS1908_comp220511_c0_seq1, iS1908_comp216778_c0_seq1, iS1908_comp212870_c0_seq1, iS1908_comp198356_c0_seq1
GO:0072521	0.0377	purine-containing compound metabolic process	P	1	77	991	1531	24738	iS1908_c354629_g3_i1, iS1908_comp219281_c0_seq2, iS1908_comp89808_c0_seq1, iS1908_comp221052_c1_seq3, iS1908_comp206814_c0_seq1, iS1908_comp105786_c0_seq1, iS1908_comp220797_c0_seq5, iS1908_comp210245_c0_seq2, iS1908_comp206996_c0_seq2, iS1908_comp215971_c0_seq1, iS1908_c358774_g1_i2, iS1908_comp214334_c0_seq3, iS1908_comp126338_c0_seq1, iS1908_comp218663_c0_seq3, iS1908_c269086_g1_i2, iS1908_com…
GO:0008643	0.038	carbohydrate transport	P	1	15	139	1593	25590	iS1908_comp134158_c0_seq1, iS1908_c346429_g2_i2, iS1908_comp135804_c0_seq1, iS1908_comp205972_c0_seq1, iS1908_c189364_g1_i1, iS1908_comp216631_c0_seq2, iS1908_comp224894_c0_seq1, iS1908_comp219388_c1_seq2, iS1908_comp172025_c0_seq1, iS1908_comp214689_c0_seq1, iS1908_comp196739_c0_seq1, iS1908_comp221352_c0_seq1, iS1908_comp145789_c0_seq1, iS1908_comp218678_c0_seq1, iS1908_c354052_g1_i2
GO:0046686	0.0384	response to cadmium ion	P	1	13	115	1595	25614	iS1908_comp219281_c0_seq2, iS1908_comp217496_c0_seq1, iS1908_comp214389_c0_seq1, iS1908_comp205467_c0_seq1, iS1908_comp217748_c0_seq2, iS1908_c355541_g2_i3, iS1908_comp206996_c0_seq2, iS1908_comp177111_c0_seq1, iS1908_comp214515_c0_seq2, iS1908_comp218169_c0_seq1, iS1908_comp192497_c0_seq1, iS1908_comp221635_c0_seq3, iS1908_comp214338_c0_seq1
GO:0072330	0.04	monocarboxylic acid biosynthetic process	P	1	41	484	1567	25245	iS1908_comp215741_c0_seq1, iS1908_comp208942_c0_seq1, iS1908_c322902_g1_i1, iS1908_comp203648_c0_seq3, iS1908_comp220682_c0_seq10, iS1908_comp198352_c1_seq2, iS1908_comp213003_c0_seq3, iS1908_comp212770_c0_seq2, iS1908_comp174023_c0_seq2, iS1908_c321686_g1_i1, iS1908_comp197480_c0_seq2, iS1908_comp193553_c0_seq1, iS1908_comp106763_c0_seq1, iS1908_c344699_g1_i1, iS1908_comp222886_c0_seq1, iS1908_c…
GO:0009651	0.0401	response to salt stress	P	1	26	281	1582	25448	iS1908_comp195493_c0_seq1, iS1908_comp205467_c0_seq1, iS1908_comp216539_c0_seq1, iS1908_comp217748_c0_seq2, iS1908_comp218167_c0_seq3, iS1908_comp216490_c0_seq1, iS1908_comp206996_c0_seq2, iS1908_comp215971_c0_seq1, iS1908_comp197480_c0_seq2, iS1908_c269086_g1_i2, iS1908_comp214416_c1_seq1, iS1908_comp203804_c0_seq1, iS1908_comp197495_c0_seq1, iS1908_comp217496_c0_seq1, iS1908_comp212245_c0_seq1,…
GO:0009119	0.0407	ribonucleoside metabolic process	P	1	66	837	1542	24892	iS1908_c354629_g3_i1, iS1908_comp219281_c0_seq2, iS1908_comp89808_c0_seq1, iS1908_comp221052_c1_seq3, iS1908_comp206814_c0_seq1, iS1908_comp105786_c0_seq1, iS1908_comp210245_c0_seq2, iS1908_comp206996_c0_seq2, iS1908_comp215971_c0_seq1, iS1908_c358774_g1_i2, iS1908_comp214334_c0_seq3, iS1908_comp126338_c0_seq1, iS1908_comp218663_c0_seq3, iS1908_c269086_g1_i2, iS1908_comp222886_c0_seq1, iS1908_com…
GO:0006333	0.041	chromatin assembly or disassembly	P	1	18	178	1590	25551	iS1908_comp220218_c1_seq2, iS1908_comp222337_c0_seq4, iS1908_comp207282_c0_seq1, iS1908_comp192714_c0_seq1, iS1908_comp216737_c0_seq1, iS1908_comp174172_c0_seq2, fB1855_comp171411_c0_seq1, iS1908_c354253_g1_i1, iS1908_comp222661_c0_seq2, iS1908_comp212228_c0_seq1, iS1908_comp220523_c0_seq3, iS1908_comp220442_c0_seq1, iS1908_comp223114_c0_seq1, iS1908_comp205045_c0_seq1, iS1908_comp208710_c0_seq1,…
GO:0016779	0.0414	nucleotidyltransferase activity	F	1	74	953	1534	24776	iS1908_comp121759_c0_seq1, iS1908_comp218166_c0_seq1, iS1908_comp220797_c0_seq5, iS1908_comp222661_c0_seq2, iS1908_comp220523_c0_seq3, iS1908_comp220442_c0_seq1, iS1908_comp222481_c0_seq2, iS1908_comp212804_c0_seq1, iS1908_comp208710_c0_seq1, iS1908_comp221886_c0_seq4, iS1908_comp221602_c2_seq6, iS1908_comp221191_c0_seq2, iS1908_comp222821_c0_seq5, iS1908_comp211536_c1_seq1, iS1908_comp220524_c1_…
GO:0043178	0.0421	alcohol binding	F	1	5	28	1603	25701	iS1908_c316286_g1_i1, iS1908_comp216539_c0_seq1, iS1908_comp221331_c0_seq9, iS1908_comp173907_c0_seq1, iS1908_comp206886_c1_seq1
GO:0000502	0.0427	proteasome complex	C	1	12	105	1596	25624	iS1908_comp219281_c0_seq2, iS1908_comp217748_c0_seq2, iS1908_c355541_g2_i3, iS1908_comp219281_c0_seq3, iS1908_comp202286_c0_seq1, iS1908_comp218132_c0_seq1, iS1908_comp222944_c0_seq1, iS1908_comp217083_c0_seq1, iS1908_comp220758_c0_seq2, iS1908_comp218132_c0_seq5, iS1908_comp211793_c0_seq1, iS1908_comp220758_c0_seq4
GO:0008361	0.0428	regulation of cell size	P	1	6	38	1602	25691	iS1908_comp177451_c0_seq1, iS1908_c350817_g1_i1, iS1908_comp194997_c0_seq1, iS1908_comp203838_c0_seq1, iS1908_comp215858_c0_seq1, iS1908_comp219826_c0_seq1
GO:1901360	0.0428	organic cyclic compound metabolic process	P	1	587	8842	1021	16887	iS1908_comp222475_c1_seq3, iS1908_comp89808_c0_seq1, iS1908_comp211576_c0_seq1, iS1908_comp221192_c3_seq1, iS1908_comp219418_c0_seq1, iS1908_comp220063_c0_seq1, iS1908_comp218515_c0_seq3, iS1908_comp219446_c1_seq1, iS1908_comp213003_c0_seq3, iS1908_comp208543_c1_seq1, iS1908_comp212804_c0_seq1, iS1908_comp222330_c2_seq4, iS1908_comp222330_c2_seq6, iS1908_comp174342_c0_seq1, iS1908_comp206885_c0_s…
GO:0048878	0.0432	chemical homeostasis	P	1	25	270	1583	25459	iS1908_comp214702_c0_seq6, iS1908_c88059_g1_i1, iS1908_comp211546_c0_seq1, iS1908_comp221052_c1_seq3, iS1908_comp210888_c0_seq2, iS1908_comp220063_c0_seq1, iS1908_c268597_g1_i1, iS1908_comp215799_c0_seq1, iS1908_comp126338_c0_seq1, iS1908_comp215799_c0_seq3, iS1908_comp205967_c0_seq1, iS1908_comp192497_c0_seq1, iS1908_c351125_g1_i1, iS1908_comp204924_c0_seq1, iS1908_comp145536_c0_seq1, iS1908_com…
GO:0005773	0.0435	vacuole	C	1	44	529	1564	25200	iS1908_comp173489_c0_seq2, iS1908_comp195493_c0_seq1, iS1908_comp194178_c0_seq1, iS1908_comp212969_c0_seq3, iS1908_comp191969_c0_seq1, iS1908_comp208868_c0_seq1, iS1908_comp195021_c0_seq1, iS1908_comp216938_c0_seq2, iS1908_c346429_g2_i2, iS1908_comp218167_c0_seq3, iS1908_comp196046_c0_seq1, iS1908_comp218910_c0_seq1, iS1908_comp219248_c1_seq1, iS1908_comp215971_c0_seq1, iS1908_comp213003_c0_seq3,…
GO:0051186	0.044	cofactor metabolic process	P	1	93	1233	1515	24496	iS1908_c323205_g1_i1, iS1908_comp224822_c0_seq1, iS1908_comp219281_c0_seq2, iS1908_comp89808_c0_seq1, iS1908_comp206814_c0_seq1, iS1908_comp105786_c0_seq1, iS1908_comp196522_c0_seq1, iS1908_comp210245_c0_seq2, iS1908_comp217013_c1_seq1, iS1908_comp206996_c0_seq2, iS1908_comp198352_c1_seq2, iS1908_comp220063_c0_seq1, iS1908_comp215971_c0_seq1, iS1908_comp213003_c0_seq3, iS1908_c358774_g1_i2, iS190…
GO:0000015	0.0443	phosphopyruvate hydratase complex	C	1	2	4	1606	25725	iS1908_comp105786_c0_seq1, iS1908_comp217624_c1_seq2
GO:0000459	0.0443	exonucleolytic trimming involved in rRNA processing	P	1	2	4	1606	25725	iS1908_comp221589_c0_seq3, iS1908_comp221589_c0_seq7
GO:0000467	0.0443	exonucleolytic trimming to generate mature 3'-end of 5.8S rRNA from tricistronic rRNA transcript (SSU-rRNA, 5.8S rRNA, LSU-rRNA)	P	1	2	4	1606	25725	iS1908_comp221589_c0_seq3, iS1908_comp221589_c0_seq7
GO:0002238	0.0443	response to molecule of fungal origin	P	1	2	4	1606	25725	iS1908_comp204837_c0_seq1, iS1908_comp215773_c0_seq2
GO:0004340	0.0443	glucokinase activity	F	1	2	4	1606	25725	iS1908_comp126338_c0_seq1, iS1908_c343755_g1_i1
GO:0004556	0.0443	alpha-amylase activity	F	1	2	4	1606	25725	iS1908_comp170677_c0_seq1, iS1908_comp209999_c0_seq2
GO:0004634	0.0443	phosphopyruvate hydratase activity	F	1	2	4	1606	25725	iS1908_comp105786_c0_seq1, iS1908_comp217624_c1_seq2
GO:0006183	0.0443	GTP biosynthetic process	P	1	2	4	1606	25725	iS1908_comp216811_c0_seq2, iS1908_comp192045_c0_seq2
GO:0006228	0.0443	UTP biosynthetic process	P	1	2	4	1606	25725	iS1908_comp216811_c0_seq2, iS1908_comp192045_c0_seq2
GO:0008199	0.0443	ferric iron binding	F	1	2	4	1606	25725	iS1908_c360536_g2_i2, iS1908_comp220063_c0_seq1
GO:0016078	0.0443	tRNA catabolic process	P	1	2	4	1606	25725	iS1908_comp221589_c0_seq3, iS1908_comp221589_c0_seq7
GO:0019158	0.0443	mannokinase activity	F	1	2	4	1606	25725	iS1908_comp126338_c0_seq1, iS1908_c343755_g1_i1
GO:0032876	0.0443	negative regulation of DNA endoreduplication	P	1	2	4	1606	25725	iS1908_c350817_g1_i1, iS1908_comp219826_c0_seq1
GO:0043633	0.0443	polyadenylation-dependent RNA catabolic process	P	1	2	4	1606	25725	iS1908_comp221589_c0_seq3, iS1908_comp221589_c0_seq7
GO:0043634	0.0443	polyadenylation-dependent ncRNA catabolic process	P	1	2	4	1606	25725	iS1908_comp221589_c0_seq3, iS1908_comp221589_c0_seq7
GO:0046051	0.0443	UTP metabolic process	P	1	2	4	1606	25725	iS1908_comp216811_c0_seq2, iS1908_comp192045_c0_seq2
GO:0071029	0.0443	nuclear ncRNA surveillance	P	1	2	4	1606	25725	iS1908_comp221589_c0_seq3, iS1908_comp221589_c0_seq7
GO:0071035	0.0443	nuclear polyadenylation-dependent rRNA catabolic process	P	1	2	4	1606	25725	iS1908_comp221589_c0_seq3, iS1908_comp221589_c0_seq7
GO:0071038	0.0443	nuclear polyadenylation-dependent tRNA catabolic process	P	1	2	4	1606	25725	iS1908_comp221589_c0_seq3, iS1908_comp221589_c0_seq7
GO:0071046	0.0443	nuclear polyadenylation-dependent ncRNA catabolic process	P	1	2	4	1606	25725	iS1908_comp221589_c0_seq3, iS1908_comp221589_c0_seq7
GO:0080085	0.0443	signal recognition particle, chloroplast targeting	C	1	2	4	1606	25725	iS1908_comp217299_c0_seq1, iS1908_comp212870_c0_seq1
GO:0006732	0.0448	coenzyme metabolic process	P	1	79	1030	1529	24699	iS1908_comp224822_c0_seq1, iS1908_comp219281_c0_seq2, iS1908_comp89808_c0_seq1, iS1908_comp206814_c0_seq1, iS1908_comp105786_c0_seq1, iS1908_comp196522_c0_seq1, iS1908_comp210245_c0_seq2, iS1908_comp217013_c1_seq1, iS1908_comp206996_c0_seq2, iS1908_comp215971_c0_seq1, iS1908_comp213003_c0_seq3, iS1908_c358774_g1_i2, iS1908_comp126338_c0_seq1, iS1908_c269086_g1_i2, iS1908_comp222886_c0_seq1, iS190…
GO:0006636	0.045	unsaturated fatty acid biosynthetic process	P	1	9	71	1599	25658	iS1908_comp215741_c0_seq1, iS1908_comp207813_c1_seq1, iS1908_c322902_g1_i1, iS1908_comp219407_c0_seq2, iS1908_comp203804_c0_seq1, iS1908_c348133_g1_i2, iS1908_comp198352_c1_seq2, iS1908_comp213003_c0_seq3, iS1908_comp202406_c0_seq1
GO:2000377	0.045	regulation of reactive oxygen species metabolic process	P	1	7	49	1601	25680	iS1908_comp208942_c0_seq1, iS1908_c344699_g1_i2, iS1908_c344699_g1_i1, iS1908_comp222886_c0_seq1, iS1908_comp203804_c0_seq1, iS1908_comp197495_c0_seq1, iS1908_comp203881_c0_seq1
GO:0009116	0.0452	nucleoside metabolic process	P	1	67	857	1541	24872	iS1908_c354629_g3_i1, iS1908_comp219281_c0_seq2, iS1908_comp89808_c0_seq1, iS1908_comp221052_c1_seq3, iS1908_comp206814_c0_seq1, iS1908_comp105786_c0_seq1, iS1908_comp210245_c0_seq2, iS1908_comp206996_c0_seq2, iS1908_comp215971_c0_seq1, iS1908_c358774_g1_i2, iS1908_comp214334_c0_seq3, iS1908_comp126338_c0_seq1, iS1908_comp218663_c0_seq3, iS1908_c269086_g1_i2, iS1908_comp222886_c0_seq1, iS1908_com…
GO:0000178	0.0454	exosome (RNase complex)	C	1	3	11	1605	25718	iS1908_comp221589_c0_seq3, iS1908_comp221589_c0_seq7, iS1908_comp211865_c0_seq1
GO:0008356	0.0454	asymmetric cell division	P	1	3	11	1605	25718	iS1908_comp192124_c0_seq1, iS1908_c304359_g1_i1, iS1908_c347786_g2_i1
GO:0032991	0.0459	macromolecular complex	C	1	285	4138	1323	21591	iS1908_comp206266_c0_seq2, iS1908_comp211865_c0_seq1, iS1908_comp216938_c0_seq2, iS1908_comp105923_c0_seq1, iS1908_comp220523_c0_seq3, iS1908_comp218515_c0_seq3, iS1908_comp214439_c0_seq1, iS1908_comp208710_c0_seq1, iS1908_comp204828_c0_seq1, iS1908_comp174342_c0_seq1, iS1908_comp208093_c0_seq1, iS1908_comp195698_c0_seq1, iS1908_comp118647_c0_seq1, iS1908_comp222886_c0_seq1, iS1908_comp206157_c0_…
GO:0005762	0.0471	mitochondrial large ribosomal subunit	C	1	5	29	1603	25700	iS1908_c351790_g1_i1, iS1908_comp215866_c0_seq1, iS1908_comp221956_c6_seq7, iS1908_c327339_g1_i1, iS1908_comp212674_c0_seq1
GO:0090599	0.0471	alpha-glucosidase activity	F	1	5	29	1603	25700	iS1908_comp212838_c1_seq2, iS1908_comp216938_c0_seq2, fB1855_comp148885_c0_seq1, iS1908_comp212838_c0_seq1, iS1908_comp228220_c0_seq1
GO:0010035	0.048	response to inorganic substance	P	1	37	436	1571	25293	iS1908_comp219281_c0_seq2, iS1908_comp205467_c0_seq1, iS1908_comp218927_c0_seq1, iS1908_comp217748_c0_seq2, iS1908_comp195021_c0_seq1, iS1908_c346429_g2_i2, iS1908_comp212390_c0_seq1, iS1908_comp213520_c0_seq1, iS1908_comp206996_c0_seq2, iS1908_comp215773_c0_seq2, iS1908_comp220063_c0_seq1, iS1908_comp215971_c0_seq1, iS1908_comp214515_c0_seq2, iS1908_comp116478_c0_seq1, iS1908_comp218130_c0_seq2,…
GO:0009161	0.0481	ribonucleoside monophosphate metabolic process	P	1	60	760	1548	24969	iS1908_c354629_g3_i1, iS1908_comp219281_c0_seq2, iS1908_comp89808_c0_seq1, iS1908_comp221052_c1_seq3, iS1908_comp206814_c0_seq1, iS1908_comp105786_c0_seq1, iS1908_comp210245_c0_seq2, iS1908_comp206996_c0_seq2, iS1908_comp215971_c0_seq1, iS1908_c358774_g1_i2, iS1908_comp214334_c0_seq3, iS1908_comp126338_c0_seq1, iS1908_comp218663_c0_seq3, iS1908_comp222886_c0_seq1, iS1908_comp219448_c0_seq1, iS190…
GO:0000096	0.0483	sulfur amino acid metabolic process	P	1	29	327	1579	25402	iS1908_comp208942_c0_seq1, iS1908_comp209147_c0_seq2, iS1908_comp216539_c0_seq1, iS1908_c322902_g1_i1, iS1908_comp198021_c0_seq1, iS1908_comp196522_c0_seq1, iS1908_comp174572_c0_seq1, iS1908_c269086_g1_i2, iS1908_comp223132_c0_seq1, iS1908_comp117497_c0_seq1, iS1908_comp205309_c0_seq1, iS1908_comp207813_c1_seq1, iS1908_comp205079_c0_seq1, iS1908_comp225567_c0_seq1, iS1908_comp210192_c0_seq2, iS19…
GO:0006518	0.0487	peptide metabolic process	P	1	89	1181	1519	24548	iS1908_comp217381_c0_seq1, iS1908_comp207154_c0_seq2, iS1908_comp205712_c0_seq2, iS1908_comp220119_c1_seq1, iS1908_comp206266_c0_seq2, iS1908_comp218607_c0_seq3, iS1908_comp221221_c1_seq3, iS1908_comp171789_c0_seq1, iS1908_comp203637_c1_seq1, iS1908_comp214439_c0_seq1, iS1908_comp198356_c0_seq1, iS1908_comp171913_c0_seq1, iS1908_comp204957_c0_seq1, iS1908_comp204828_c0_seq1, iS1908_comp105809_c0_…
GO:0005761	0.0489	mitochondrial ribosome	C	1	7	50	1601	25679	iS1908_c351790_g1_i1, iS1908_comp215866_c0_seq1, iS1908_comp211181_c0_seq1, iS1908_comp221956_c6_seq7, iS1908_c327339_g1_i1, iS1908_comp212674_c0_seq1, iS1908_comp211181_c1_seq1
GO:0000786	0.049	nucleosome	C	1	8	61	1600	25668	iS1908_comp203946_c0_seq1, iS1908_comp210746_c0_seq1, iS1908_comp218957_c0_seq2, iS1908_comp216737_c0_seq1, iS1908_c18053_g1_i1, iS1908_c354253_g1_i1, iS1908_c337841_g1_i1, iS1908_comp212228_c0_seq1
GO:0055072	0.0494	iron ion homeostasis	P	1	4	20	1604	25709	iS1908_comp210888_c0_seq2, iS1908_comp145033_c0_seq1, iS1908_c360536_g2_i2, iS1908_comp220063_c0_seq1

## Sheet: RevigoBP_Dfuc_Up
#Revigo results of enriched GO terms (p < 0.01) concerning Biological Processes that were found to be overexpressed in D. fuchsii.
# A plotting R script produced by the REVIGO server at http://revigo.irb.hr/
# If you found REVIGO useful in your work, please cite the following reference:
# Supek F et al. "REVIGO summarizes and visualizes long lists of Gene Ontology
# terms" PLoS ONE 2011. doi:10.1371/journal.pone.0021800
# --------------------------------------------------------------------------
# If you don't have the ggplot2 package installed, uncomment the following line:
# install.packages( "ggplot2" );
library( ggplot2 );
# --------------------------------------------------------------------------
# If you don't have the scales package installed, uncomment the following line:
# install.packages( "scales" );
library( scales );
# --------------------------------------------------------------------------
# Here is your data from REVIGO. Scroll down for plot configuration options.
revigo.names <- c("term_ID","description","frequency_%","plot_X","plot_Y","plot_size","log10_p_value","uniqueness","dispensability");
revigo.data <- rbind(c("GO:0009266","response to temperature stimulus", 0.147,-2.866,-4.361, 4.863,-2.9626,0.932,0.000),
c("GO:0015976","carbon utilization", 0.055,-1.322, 0.199, 4.437,-3.4034,0.938,0.000),
c("GO:0015979","photosynthesis", 0.343,-0.769,-0.217, 5.232,-9.8097,0.921,0.000),
c("GO:0042254","ribosome biogenesis", 1.029,-6.076, 5.396, 5.709,-5.6990,0.857,0.000),
c("GO:0052576","carbohydrate storage", 0.000,-4.247,-1.702, 0.477,-3.7447,0.975,0.000),
c("GO:0034754","cellular hormone metabolic process", 0.008, 0.415, 1.325, 3.605,-2.7100,0.897,0.038),
c("GO:0051156","glucose 6-phosphate metabolic process", 0.043, 5.032,-1.024, 4.331,-3.0264,0.831,0.043),
c("GO:0018298","protein-chromophore linkage", 0.085,-3.337, 3.571, 4.625,-3.1146,0.906,0.045),
c("GO:0019684","photosynthesis, light reaction", 0.085,-2.278,-2.346, 4.627,-9.4342,0.889,0.045),
c("GO:0019344","cysteine biosynthetic process", 0.189, 5.750, 4.990, 4.973,-6.0550,0.643,0.048),
c("GO:1901135","carbohydrate derivative metabolic process",11.649,-0.766, 0.820, 6.763,-2.0438,0.914,0.060),
c("GO:0006091","generation of precursor metabolites and energy", 3.224,-2.447,-0.408, 6.205,-6.8416,0.909,0.063),
c("GO:0001523","retinoid metabolic process", 0.002,-0.271,-6.822, 3.047,-2.6819,0.814,0.066),
c("GO:0006790","sulfur compound metabolic process", 1.673,-3.944, 0.519, 5.920,-3.7721,0.913,0.076),
c("GO:0019748","secondary metabolic process", 0.177,-0.549,-1.869, 4.944,-3.7747,0.892,0.089),
c("GO:0042440","pigment metabolic process", 0.490, 1.069,-1.300, 5.387,-2.8013,0.885,0.097),
c("GO:0043603","cellular amide metabolic process", 0.910, 1.190, 4.437, 5.656,-2.3080,0.874,0.106),
c("GO:0055114","oxidation-reduction process",15.044, 4.605,-3.026, 6.874,-3.0555,0.851,0.156),
c("GO:0034308","primary alcohol metabolic process", 0.059, 6.799, 1.271, 4.471,-3.2366,0.794,0.176),
c("GO:1901564","organonitrogen compound metabolic process",19.565, 2.476, 5.778, 6.988,-2.6861,0.863,0.184),
c("GO:0044710","single-organism metabolic process",39.463, 1.452,-2.981, 7.293,-2.1586,0.904,0.201),
c("GO:0052575","carbohydrate localization", 0.000,-4.429,-1.778, 0.477,-3.7447,0.975,0.226),
c("GO:0072524","pyridine-containing compound metabolic process", 0.890, 4.123, 5.905, 5.646,-2.3645,0.824,0.239),
c("GO:0046686","response to cadmium ion", 0.004,-2.447,-3.794, 3.301,-2.2588,0.955,0.266),
c("GO:0009627","systemic acquired resistance", 0.005,-2.423,-3.955, 3.415,-2.5751,0.942,0.270),
c("GO:0002184","cytoplasmic translational termination", 0.000,-5.552, 5.867, 1.000,-2.0883,0.821,0.274),
c("GO:0006098","pentose-phosphate shunt", 0.370, 6.788, 2.547, 5.264,-2.9245,0.651,0.280),
c("GO:0044550","secondary metabolite biosynthetic process", 0.154, 2.633, 4.579, 4.883,-3.5834,0.777,0.286),
c("GO:0055048","anastral spindle assembly", 0.000,-5.987, 5.220, 0.477,-2.2069,0.845,0.308),
c("GO:0019682","glyceraldehyde-3-phosphate metabolic process", 0.152, 5.747,-1.434, 4.878,-2.4260,0.788,0.309),
c("GO:0046148","pigment biosynthetic process", 0.452, 3.539, 4.969, 5.352,-3.4045,0.800,0.312),
c("GO:0010325","raffinose family oligosaccharide biosynthetic process", 0.000, 1.704, 3.008, 1.633,-2.6819,0.867,0.327),
c("GO:0009118","regulation of nucleoside metabolic process", 0.173, 6.214, 2.870, 4.935,-2.2069,0.730,0.331),
c("GO:0043043","peptide biosynthetic process", 0.209, 4.687, 6.283, 5.017,-3.0650,0.773,0.346),
c("GO:1900542","regulation of purine nucleotide metabolic process", 0.180, 6.209, 2.948, 4.951,-2.2069,0.705,0.351),
c("GO:1901566","organonitrogen compound biosynthetic process", 9.297, 4.756, 6.571, 6.665,-3.5817,0.767,0.370),
c("GO:0044711","single-organism biosynthetic process",12.458, 6.317, 3.366, 6.792,-2.1618,0.803,0.373),
c("GO:0019637","organophosphate metabolic process",11.968, 4.977,-0.340, 6.775,-2.3261,0.818,0.383),
c("GO:0006090","pyruvate metabolic process", 0.725, 7.389, 1.147, 5.557,-2.1746,0.774,0.390),
c("GO:0009657","plastid organization", 0.013,-5.419, 4.897, 3.827,-2.2240,0.861,0.409),
c("GO:1901657","glycosyl compound metabolic process", 8.260, 4.473,-1.872, 6.614,-2.3585,0.798,0.429),
c("GO:0006412","translation", 4.698, 0.389, 7.356, 6.369,-3.0921,0.822,0.438),
c("GO:0006720","isoprenoid metabolic process", 0.466, 0.867,-6.355, 5.365,-2.0975,0.803,0.443),
c("GO:0016119","carotene metabolic process", 0.001,-0.297,-6.807, 2.549,-2.5800,0.824,0.474),
c("GO:0051196","regulation of coenzyme metabolic process", 0.010, 3.486, 3.356, 3.718,-2.2069,0.833,0.474),
c("GO:0016124","xanthophyll catabolic process", 0.000, 0.542,-6.594, 1.613,-2.0883,0.798,0.475),
c("GO:0042214","terpene metabolic process", 0.001, 0.010,-6.436, 2.669,-2.0155,0.832,0.480),
c("GO:0016143","S-glycoside metabolic process", 0.004, 3.238,-0.847, 3.267,-2.6108,0.801,0.488),
c("GO:0006334","nucleosome assembly", 0.020,-4.822, 6.226, 3.987,-2.0017,0.776,0.531),
c("GO:0009768","photosynthesis, light harvesting in photosystem I", 0.000,-4.525,-3.564, 1.898,-5.6596,0.907,0.554),
c("GO:0033517","myo-inositol hexakisphosphate metabolic process", 0.002, 6.058, 0.449, 3.034,-2.4123,0.780,0.563),
c("GO:0006779","porphyrin-containing compound biosynthetic process", 0.478, 5.371, 6.859, 5.376,-2.2916,0.717,0.585),
c("GO:0007053","spindle assembly involved in male meiosis", 0.000,-5.847, 5.286, 0.954,-2.2069,0.834,0.586),
c("GO:0046173","polyol biosynthetic process", 0.013, 6.554, 4.170, 3.798,-2.0580,0.752,0.624),
c("GO:0043647","inositol phosphate metabolic process", 0.020, 7.193, 0.310, 3.989,-2.2604,0.767,0.641),
c("GO:0006733","oxidoreduction coenzyme metabolic process", 0.807, 1.578, 1.973, 5.604,-2.1068,0.831,0.671),
c("GO:0009814","defense response, incompatible interaction", 0.006,-2.934,-4.432, 3.507,-2.8125,0.942,0.675),
c("GO:0009765","photosynthesis, light harvesting", 0.007,-4.595,-3.699, 3.523,-6.4389,0.894,0.678),
c("GO:0044085","cellular component biogenesis", 3.213,-5.562, 4.982, 6.204,-4.2848,0.861,0.688),
c("GO:0065003","macromolecular complex assembly", 0.676,-5.532, 5.043, 5.527,-2.3872,0.837,0.695));
one.data <- data.frame(revigo.data);
names(one.data) <- revigo.names;
one.data <- one.data [(one.data$plot_X != "null" & one.data$plot_Y != "null"), ];
one.data$plot_X <- as.numeric( as.character(one.data$plot_X) );
one.data$plot_Y <- as.numeric( as.character(one.data$plot_Y) );
one.data$plot_size <- as.numeric( as.character(one.data$plot_size) );
one.data$log10_p_value <- as.numeric( as.character(one.data$log10_p_value) );
one.data$frequency <- as.numeric( as.character(one.data$frequency) );
one.data$uniqueness <- as.numeric( as.character(one.data$uniqueness) );
one.data$dispensability <- as.numeric( as.character(one.data$dispensability) );
#head(one.data);
# --------------------------------------------------------------------------
# Names of the axes, sizes of the numbers and letters, names of the columns,
# etc. can be changed below
pDEFup_BP <- ggplot( data = one.data );
pDEFup_BP <- pDEFup_BP + geom_point( aes( plot_X, plot_Y, colour = log10_p_value, size = plot_size), alpha = I(0.6) ) + scale_size_area();
pDEFup_BP <- pDEFup_BP + scale_colour_gradientn( colours = c("blue", "green", "yellow", "red"), limits = c( min(one.data$log10_p_value), max(one.data$log10_p_value)) );
pDEFup_BP <- pDEFup_BP + geom_point( aes(plot_X, plot_Y, size = plot_size), shape = 21, fill = "transparent", colour = I (alpha ("black", 0.6) )) + scale_size_area();
pDEFup_BP <- pDEFup_BP + scale_size( range=c(2, 20)) + theme_bw(); # + scale_fill_gradientn(colours = heat_hcl(7), limits = c(-300, 0) );
ex <- one.data [ one.data$dispensability < 0.3, ];
pDEFup_BP <- pDEFup_BP + geom_text( data = ex, aes(plot_X, plot_Y, label = description), colour = I(alpha("red", 0.85)), size = 3 );
pDEFup_BP <- pDEFup_BP + labs (y = "semantic space x", x = "semantic space y");
pDEFup_BP <- pDEFup_BP + theme(legend.key = element_blank()) ;
one.x_range = max(one.data$plot_X) - min(one.data$plot_X);
one.y_range = max(one.data$plot_Y) - min(one.data$plot_Y);
pDEFup_BP <- pDEFup_BP + xlim(min(one.data$plot_X)-one.x_range/10,max(one.data$plot_X)+one.x_range/10);
pDEFup_BP <- pDEFup_BP + ylim(min(one.data$plot_Y)-one.y_range/10,max(one.data$plot_Y)+one.y_range/10);
# --------------------------------------------------------------------------
# Output the plot to screen
pDEFup_BP;

## Sheet: RevigoMF_Dfuc_Up
#Revigo results of enriched GO terms (p < 0.01) concerning Molecular Function that were found to be overexpressed in D. fuchsii.
# A plotting R script produced by the REVIGO server at http://revigo.irb.hr/
# If you found REVIGO useful in your work, please cite the following reference:
# Supek F et al. "REVIGO summarizes and visualizes long lists of Gene Ontology
# terms" PLoS ONE 2011. doi:10.1371/journal.pone.0021800
# --------------------------------------------------------------------------
# If you don't have the ggplot2 package installed, uncomment the following line:
# install.packages( "ggplot2" );
library( ggplot2 );
# --------------------------------------------------------------------------
# If you don't have the scales package installed, uncomment the following line:
# install.packages( "scales" );
library( scales );
# --------------------------------------------------------------------------
# Here is your data from REVIGO. Scroll down for plot configuration options.
revigo.names <- c("term_ID","description","frequency_%","plot_X","plot_Y","plot_size","log10_p_value","uniqueness","dispensability");
revigo.data <- rbind(c("GO:0003735","structural constituent of ribosome", 2.608,-5.490, 6.487, 6.091,-6.2197,0.932,0.000),
c("GO:0004523","RNA-DNA hybrid ribonuclease activity", 0.176,-6.633, 1.559, 4.921,-4.8069,0.693,0.000),
c("GO:0005198","structural molecule activity", 3.640,-0.862, 2.438, 6.236,-5.7721,0.932,0.000),
c("GO:0046906","tetrapyrrole binding", 1.906,-2.413,-5.261, 5.955,-5.6556,0.898,0.000),
c("GO:0046423","allene-oxide cyclase activity", 0.000,-3.886, 5.141, 1.580,-2.2069,0.916,0.011),
c("GO:0047216","inositol 3-alpha-galactosyltransferase activity", 0.000,-1.518, 7.051, 1.763,-3.7447,0.896,0.011),
c("GO:0001758","retinal dehydrogenase activity", 0.000, 6.226, 2.167, 2.290,-2.7352,0.891,0.012),
c("GO:0016851","magnesium chelatase activity", 0.032, 4.769,-3.188, 4.186,-2.8601,0.764,0.016),
c("GO:0016491","oxidoreductase activity",14.657, 2.721, 0.901, 6.841,-2.4841,0.908,0.027),
c("GO:0031409","pigment binding", 0.001,-0.883,-1.558, 2.471,-5.2967,0.919,0.033),
c("GO:0016168","chlorophyll binding", 0.025, 1.845,-6.020, 4.064,-6.0851,0.869,0.080),
c("GO:0016210","naringenin-chalcone synthase activity", 0.001, 2.229, 6.699, 2.657,-3.2950,0.878,0.093),
c("GO:0004595","pantetheine-phosphate adenylyltransferase activity", 0.042, 4.005, 5.218, 4.294,-2.2069,0.886,0.122),
c("GO:0005525","GTP binding", 1.692,-2.567,-6.926, 5.903,-2.0550,0.841,0.123),
c("GO:0008569","minus-end-directed microtubule motor activity", 0.000,-5.456,-3.602, 2.076,-2.2069,0.862,0.124),
c("GO:0008936","nicotinamidase activity", 0.005,-7.118,-1.922, 3.334,-2.2069,0.851,0.146),
c("GO:0015929","hexosaminidase activity", 0.033,-7.471,-0.014, 4.199,-2.2069,0.842,0.166),
c("GO:0015035","protein disulfide oxidoreductase activity", 0.339, 6.487, 0.656, 5.205,-2.5901,0.840,0.181),
c("GO:0003878","ATP citrate synthase activity", 0.037, 1.593, 6.806, 4.242,-2.9547,0.872,0.341),
c("GO:0051002","ligase activity, forming nitrogen-metal bonds", 0.041, 5.314,-3.259, 4.288,-2.8601,0.835,0.395),
c("GO:0020037","heme binding", 1.765, 1.078,-6.053, 5.922,-2.4401,0.862,0.629),
c("GO:0004540","ribonuclease activity", 0.801,-6.588, 1.022, 5.578,-2.4295,0.710,0.634));
one.data <- data.frame(revigo.data);
names(one.data) <- revigo.names;
one.data <- one.data [(one.data$plot_X != "null" & one.data$plot_Y != "null"), ];
one.data$plot_X <- as.numeric( as.character(one.data$plot_X) );
one.data$plot_Y <- as.numeric( as.character(one.data$plot_Y) );
one.data$plot_size <- as.numeric( as.character(one.data$plot_size) );
one.data$log10_p_value <- as.numeric( as.character(one.data$log10_p_value) );
one.data$frequency <- as.numeric( as.character(one.data$frequency) );
one.data$uniqueness <- as.numeric( as.character(one.data$uniqueness) );
one.data$dispensability <- as.numeric( as.character(one.data$dispensability) );
#head(one.data);
# --------------------------------------------------------------------------
# Names of the axes, sizes of the numbers and letters, names of the columns,
# etc. can be changed below
pDEFup_MF <- ggplot( data = one.data );
pDEFup_MF <- pDEFup_MF + geom_point( aes( plot_X, plot_Y, colour = log10_p_value, size = plot_size), alpha = I(0.6) ) + scale_size_area();
pDEFup_MF <- pDEFup_MF + scale_colour_gradientn( colours = c("blue", "green", "yellow", "red"), limits = c( min(one.data$log10_p_value), max(one.data$log10_p_value)) );
pDEFup_MF <- pDEFup_MF + geom_point( aes(plot_X, plot_Y, size = plot_size), shape = 21, fill = "transparent", colour = I (alpha ("black", 0.6) )) + scale_size_area();
pDEFup_MF <- pDEFup_MF + scale_size( range=c(2, 20)) + theme_bw(); # + scale_fill_gradientn(colours = heat_hcl(7), limits = c(-300, 0) );
ex <- one.data [ one.data$dispensability < 0.3, ];
pDEFup_MF <- pDEFup_MF + geom_text( data = ex, aes(plot_X, plot_Y, label = description), colour = I(alpha("black", 0.85)), size = 3 );
pDEFup_MF <- pDEFup_MF + labs (y = "semantic space x", x = "semantic space y MF");
pDEFup_MF <- pDEFup_MF + theme(legend.key = element_blank()) ;
one.x_range = max(one.data$plot_X) - min(one.data$plot_X);
one.y_range = max(one.data$plot_Y) - min(one.data$plot_Y);
pDEFup_MF <- pDEFup_MF + xlim(min(one.data$plot_X)-one.x_range/10,max(one.data$plot_X)+one.x_range/10);
pDEFup_MF <- pDEFup_MF + ylim(min(one.data$plot_Y)-one.y_range/10,max(one.data$plot_Y)+one.y_range/10);
# --------------------------------------------------------------------------
# Output the plot to screen
pDEFup_MF;

## Sheet: RevigoBP_Dinc_Up
#Revigo results of enriched GO terms (p < 0.01) concerning Biological Processes that were found to be overexpressed in D. incarnata.
# A plotting R script produced by the REVIGO server at http://revigo.irb.hr/
# If you found REVIGO useful in your work, please cite the following reference:
# Supek F et al. "REVIGO summarizes and visualizes long lists of Gene Ontology
# terms" PLoS ONE 2011. doi:10.1371/journal.pone.0021800
# --------------------------------------------------------------------------
# If you don't have the ggplot2 package installed, uncomment the following line:
# install.packages( "ggplot2" );
library( ggplot2 );
# --------------------------------------------------------------------------
# If you don't have the scales package installed, uncomment the following line:
# install.packages( "scales" );
library( scales );
# --------------------------------------------------------------------------
# Here is your data from REVIGO. Scroll down for plot configuration options.
revigo.names <- c("term_ID","description","frequency_%","plot_X","plot_Y","plot_size","log10_p_value","uniqueness","dispensability");
revigo.data <- rbind(c("GO:0006833","water transport", 0.012, 2.269, 4.648, 3.788,-4.6861,0.919,0.000),
c("GO:0009768","photosynthesis, light harvesting in photosystem I", 0.000, 5.016, 2.316, 1.898,-7.2048,0.899,0.000),
c("GO:0042254","ribosome biogenesis", 1.029, 2.211, 0.457, 5.709,-3.1586,0.951,0.000),
c("GO:0051606","detection of stimulus", 0.147, 5.707,-3.117, 4.865,-2.5272,0.920,0.000),
c("GO:0018298","protein-chromophore linkage", 0.085,-2.900,-7.659, 4.625,-5.8125,0.871,0.028),
c("GO:0009887","organ morphogenesis", 0.076,-0.172,-0.475, 4.580,-2.0132,0.879,0.035),
c("GO:0006091","generation of precursor metabolites and energy", 3.224, 0.380,-3.710, 6.205,-2.4868,0.904,0.054),
c("GO:0016052","carbohydrate catabolic process", 1.351,-0.878, 6.548, 5.827,-4.5200,0.774,0.055),
c("GO:0009132","nucleoside diphosphate metabolic process", 0.153,-6.413, 2.017, 4.881,-3.7986,0.756,0.058),
c("GO:0015979","photosynthesis", 0.343, 0.273, 1.444, 5.232,-2.3546,0.917,0.063),
c("GO:0055082","cellular chemical homeostasis", 0.197, 1.523,-7.003, 4.992,-2.6383,0.802,0.079),
c("GO:0043170","macromolecule metabolic process",32.799,-1.491,-4.066, 7.213,-3.2984,0.889,0.093),
c("GO:0046189","phenol-containing compound biosynthetic process", 0.027,-3.528,-1.403, 4.132,-2.2541,0.823,0.101),
c("GO:0015074","DNA integration", 0.781,-6.032,-4.555, 5.590,-5.0391,0.780,0.150),
c("GO:0072524","pyridine-containing compound metabolic process", 0.890,-7.389,-0.867, 5.646,-2.2434,0.832,0.153),
c("GO:0015793","glycerol transport", 0.000, 3.112, 5.555, 2.365,-2.7595,0.914,0.170),
c("GO:0034641","cellular nitrogen compound metabolic process",33.428,-6.946,-2.675, 7.221,-2.0301,0.832,0.201),
c("GO:0042044","fluid transport", 0.013, 1.468, 4.434, 3.794,-4.6861,0.919,0.201),
c("GO:0006090","pyruvate metabolic process", 0.725,-4.911, 4.673, 5.557,-2.9666,0.760,0.212),
c("GO:0009682","induced systemic resistance", 0.000, 4.260,-2.910, 1.851,-2.0013,0.922,0.221),
c("GO:0009726","detection of endogenous stimulus", 0.000, 4.649,-4.027, 1.949,-2.4498,0.905,0.224),
c("GO:0007263","nitric oxide mediated signal transduction", 0.001, 3.638,-5.707, 2.544,-2.4609,0.849,0.241),
c("GO:0002181","cytoplasmic translation", 0.003,-2.111,-7.645, 3.139,-2.4001,0.868,0.253),
c("GO:0001101","response to acid chemical", 0.044, 5.492,-3.609, 4.338,-2.1302,0.904,0.311),
c("GO:0046939","nucleotide phosphorylation", 0.262,-6.731, 1.797, 5.114,-3.7033,0.744,0.335),
c("GO:0006259","DNA metabolic process", 6.339,-5.914,-3.409, 6.499,-3.2314,0.769,0.336),
c("GO:0006431","methionyl-tRNA aminoacylation", 0.045,-6.183,-1.339, 4.348,-2.2262,0.752,0.346),
c("GO:0044260","cellular macromolecule metabolic process",28.588,-4.627,-5.767, 7.153,-2.5850,0.822,0.374),
c("GO:0006165","nucleoside diphosphate phosphorylation", 0.044,-6.259, 2.522, 4.336,-4.0132,0.696,0.379),
c("GO:0046496","nicotinamide nucleotide metabolic process", 0.656,-6.556, 1.166, 5.514,-2.7496,0.713,0.381),
c("GO:0010046","response to mycotoxin", 0.000, 5.777,-2.398, 1.940,-2.0013,0.916,0.387),
c("GO:2000104","negative regulation of DNA-dependent DNA replication", 0.022,-3.301,-5.821, 4.030,-2.9281,0.754,0.389),
c("GO:0009720","detection of hormone stimulus", 0.000, 4.979,-3.603, 1.623,-2.4498,0.885,0.497),
c("GO:0032787","monocarboxylic acid metabolic process", 2.312,-5.067, 4.564, 6.061,-2.5003,0.756,0.503),
c("GO:0009864","induced systemic resistance, jasmonic acid mediated signaling pathway", 0.000, 4.285,-4.502, 1.556,-2.0013,0.816,0.521),
c("GO:0090304","nucleic acid metabolic process",20.158,-6.183,-2.795, 7.001,-2.1656,0.759,0.525),
c("GO:0009205","purine ribonucleoside triphosphate metabolic process", 6.477,-6.056, 0.685, 6.508,-2.0910,0.667,0.537),
c("GO:0006278","RNA-dependent DNA replication", 0.453,-5.430,-4.801, 5.353,-2.7932,0.764,0.554),
c("GO:0006260","DNA replication", 1.998,-5.583,-4.127, 5.997,-2.1599,0.750,0.590),
c("GO:0044724","single-organism carbohydrate catabolic process", 1.202,-1.369, 6.637, 5.777,-3.5686,0.696,0.607),
c("GO:0009765","photosynthesis, light harvesting", 0.007, 4.988, 2.489, 3.523,-6.1013,0.886,0.615),
c("GO:0015791","polyol transport", 0.054, 2.686, 5.457, 4.428,-2.3799,0.901,0.664),
c("GO:0019684","photosynthesis, light reaction", 0.085, 4.769, 2.335, 4.627,-2.8601,0.878,0.678),
c("GO:0006006","glucose metabolic process", 0.741,-1.509, 6.488, 5.567,-2.9747,0.685,0.687),
c("GO:0046031","ADP metabolic process", 0.002,-6.004, 3.288, 3.017,-3.5622,0.736,0.699));
one.data <- data.frame(revigo.data);
names(one.data) <- revigo.names;
one.data <- one.data [(one.data$plot_X != "null" & one.data$plot_Y != "null"), ];
one.data$plot_X <- as.numeric( as.character(one.data$plot_X) );
one.data$plot_Y <- as.numeric( as.character(one.data$plot_Y) );
one.data$plot_size <- as.numeric( as.character(one.data$plot_size) );
one.data$log10_p_value <- as.numeric( as.character(one.data$log10_p_value) );
one.data$frequency <- as.numeric( as.character(one.data$frequency) );
one.data$uniqueness <- as.numeric( as.character(one.data$uniqueness) );
one.data$dispensability <- as.numeric( as.character(one.data$dispensability) );
#head(one.data);
# --------------------------------------------------------------------------
# Names of the axes, sizes of the numbers and letters, names of the columns,
# etc. can be changed below
pDEIup_BP <- ggplot( data = one.data );
pDEIup_BP <- pDEIup_BP + geom_point( aes( plot_X, plot_Y, colour = log10_p_value, size = plot_size), alpha = I(0.6) ) + scale_size_area();
pDEIup_BP <- pDEIup_BP + scale_colour_gradientn( colours = c("blue", "green", "yellow", "red"), limits = c( min(one.data$log10_p_value), max(one.data$log10_p_value)) );
pDEIup_BP <- pDEIup_BP + geom_point( aes(plot_X, plot_Y, size = plot_size), shape = 21, fill = "transparent", colour = I (alpha ("black", 0.6) )) + scale_size_area();
pDEIup_BP <- pDEIup_BP + scale_size( range=c(2, 20)) + theme_bw(); # + scale_fill_gradientn(colours = heat_hcl(7), limits = c(-300, 0) );
ex <- one.data [ one.data$dispensability < 0.3, ];
pDEIup_BP <- pDEIup_BP + geom_text( data = ex, aes(plot_X, plot_Y, label = description), colour = I(alpha("black", 0.85)), size = 3 );
pDEIup_BP <- pDEIup_BP + labs (y = "semantic space x", x = "semantic space y");
pDEIup_BP <- pDEIup_BP + theme(legend.key = element_blank()) ;
one.x_range = max(one.data$plot_X) - min(one.data$plot_X);
one.y_range = max(one.data$plot_Y) - min(one.data$plot_Y);
pDEIup_BP <- pDEIup_BP + xlim(min(one.data$plot_X)-one.x_range/10,max(one.data$plot_X)+one.x_range/10);
pDEIup_BP <- pDEIup_BP + ylim(min(one.data$plot_Y)-one.y_range/10,max(one.data$plot_Y)+one.y_range/10);
# --------------------------------------------------------------------------
# Output the plot to screen
pDEIup_BP;

## Sheet: RevigoMF_Dinc_Up
#Revigo results of enriched GO terms (p < 0.01) concerning Molecular Function that were found to be overexpressed in D. incarnata.
# A plotting R script produced by the REVIGO server at http://revigo.irb.hr/
# If you found REVIGO useful in your work, please cite the following reference:
# Supek F et al. "REVIGO summarizes and visualizes long lists of Gene Ontology
# terms" PLoS ONE 2011. doi:10.1371/journal.pone.0021800
# --------------------------------------------------------------------------
# If you don't have the ggplot2 package installed, uncomment the following line:
# install.packages( "ggplot2" );
library( ggplot2 );
# --------------------------------------------------------------------------
# If you don't have the scales package installed, uncomment the following line:
# install.packages( "scales" );
library( scales );
# --------------------------------------------------------------------------
# Here is your data from REVIGO. Scroll down for plot configuration options.
revigo.names <- c("term_ID","description","frequency_%","plot_X","plot_Y","plot_size","log10_p_value","uniqueness","dispensability");
revigo.data <- rbind(c("GO:0003735","structural constituent of ribosome", 2.608, 3.851, 4.315, 6.091,-4.2240,0.945,0.000),
c("GO:0004190","aspartic-type endopeptidase activity", 0.513,-0.281, 8.178, 5.385,-5.3546,0.799,0.000),
c("GO:0005198","structural molecule activity", 3.640,-1.444,-3.679, 6.236,-3.0904,0.946,0.000),
c("GO:0015250","water channel activity", 0.010,-7.295, 1.571, 3.680,-4.5498,0.591,0.000),
c("GO:0016168","chlorophyll binding", 0.025, 4.237,-0.088, 4.064,-7.1851,0.932,0.000),
c("GO:0046863","ribulose-1,5-bisphosphate carboxylase/oxygenase activator activity", 0.000,-0.235, 4.812, 1.041,-2.0013,0.944,0.000),
c("GO:0047654","alliin lyase activity", 0.000, 2.362, 0.888, 1.531,-2.0013,0.936,0.012),
c("GO:0004825","methionine-tRNA ligase activity", 0.048, 1.095,-5.354, 4.358,-2.2262,0.912,0.017),
c("GO:0016868","intramolecular transferase activity, phosphotransferases", 0.266, 5.474, 2.761, 5.100,-2.4134,0.893,0.020),
c("GO:0003964","RNA-directed DNA polymerase activity", 0.475,-2.652,-6.564, 5.352,-2.7932,0.894,0.021),
c("GO:0031409","pigment binding", 0.001, 0.032, 0.358, 2.471,-6.7328,0.938,0.026),
c("GO:0046906","tetrapyrrole binding", 1.906, 3.813,-2.707, 5.955,-3.8013,0.929,0.080),
c("GO:0003676","nucleic acid binding",21.746, 4.840,-2.804, 7.012,-2.6968,0.938,0.180),
c("GO:0004523","RNA-DNA hybrid ribonuclease activity", 0.176, 1.777, 7.176, 4.921,-2.6840,0.876,0.205),
c("GO:0015168","glycerol transmembrane transporter activity", 0.000,-5.350, 1.403, 2.262,-2.7595,0.704,0.233),
c("GO:0005372","water transmembrane transporter activity", 0.010,-6.301,-0.326, 3.690,-4.5498,0.732,0.274),
c("GO:0008233","peptidase activity", 3.609, 0.731, 7.592, 6.232,-2.4461,0.857,0.278),
c("GO:0022803","passive transmembrane transporter activity", 0.406,-7.216,-0.230, 5.284,-2.9136,0.702,0.311),
c("GO:0080123","jasmonate-amino synthetase activity", 0.016, 1.717,-5.503, 3.885,-2.0013,0.913,0.382),
c("GO:1901618","organic hydroxy compound transmembrane transporter activity", 0.196,-6.637, 0.355, 4.968,-2.1427,0.712,0.389),
c("GO:0005222","intracellular cAMP activated cation channel activity", 0.000,-7.457, 2.757, 2.260,-2.4609,0.594,0.545),
c("GO:0015254","glycerol channel activity", 0.000,-6.519, 2.424, 1.875,-2.7595,0.603,0.546),
c("GO:0008381","mechanically-gated ion channel activity", 0.002,-7.650, 1.720, 2.922,-2.4498,0.605,0.586),
c("GO:0022833","mechanically gated channel activity", 0.002,-7.098, 2.712, 2.923,-2.4498,0.611,0.588),
c("GO:0043855","cyclic nucleotide-gated ion channel activity", 0.001,-7.140, 3.110, 2.456,-2.0013,0.604,0.635),
c("GO:0070001","aspartic-type peptidase activity", 0.513, 0.428, 8.151, 5.385,-5.3546,0.799,0.644),
c("GO:0034061","DNA polymerase activity", 1.042,-3.037,-6.343, 5.693,-2.4750,0.893,0.691),
c("GO:0005217","intracellular ligand-gated ion channel activity", 0.003,-7.498, 2.114, 3.175,-2.0013,0.581,0.695));
one.data <- data.frame(revigo.data);
names(one.data) <- revigo.names;
one.data <- one.data [(one.data$plot_X != "null" & one.data$plot_Y != "null"), ];
one.data$plot_X <- as.numeric( as.character(one.data$plot_X) );
one.data$plot_Y <- as.numeric( as.character(one.data$plot_Y) );
one.data$plot_size <- as.numeric( as.character(one.data$plot_size) );
one.data$log10_p_value <- as.numeric( as.character(one.data$log10_p_value) );
one.data$frequency <- as.numeric( as.character(one.data$frequency) );
one.data$uniqueness <- as.numeric( as.character(one.data$uniqueness) );
one.data$dispensability <- as.numeric( as.character(one.data$dispensability) );
#head(one.data);
# --------------------------------------------------------------------------
# Names of the axes, sizes of the numbers and letters, names of the columns,
# etc. can be changed below
pDEIup_MF <- ggplot( data = one.data );
pDEIup_MF <- pDEIup_MF + geom_point( aes( plot_X, plot_Y, colour = log10_p_value, size = plot_size), alpha = I(0.6) ) + scale_size_area();
pDEIup_MF <- pDEIup_MF + scale_colour_gradientn( colours = c("blue", "green", "yellow", "red"), limits = c( min(one.data$log10_p_value), max(one.data$log10_p_value)) );
pDEIup_MF <- pDEIup_MF + geom_point( aes(plot_X, plot_Y, size = plot_size), shape = 21, fill = "transparent", colour = I (alpha ("black", 0.6) )) + scale_size_area();
pDEIup_MF <- pDEIup_MF + scale_size( range=c(2, 20)) + theme_bw(); # + scale_fill_gradientn(colours = heat_hcl(7), limits = c(-300, 0) );
ex <- one.data [ one.data$dispensability < 0.3, ];
pDEIup_MF <- pDEIup_MF + geom_text( data = ex, aes(plot_X, plot_Y, label = description), colour = I(alpha("black", 0.85)), size = 3 );
pDEIup_MF <- pDEIup_MF + labs (y = "semantic space x", x = "semantic space y");
pDEIup_MF <- pDEIup_MF + theme(legend.key = element_blank()) ;
one.x_range = max(one.data$plot_X) - min(one.data$plot_X);
one.y_range = max(one.data$plot_Y) - min(one.data$plot_Y);
pDEIup_MF <- pDEIup_MF + xlim(min(one.data$plot_X)-one.x_range/10,max(one.data$plot_X)+one.x_range/10);
pDEIup_MF <- pDEIup_MF + ylim(min(one.data$plot_Y)-one.y_range/10,max(one.data$plot_Y)+one.y_range/10);
# --------------------------------------------------------------------------
# Output the plot to screen
pDEIup_MF;
